# Supplementary material for: Ultrafast motion in a third generation photomolecular motor
Source: Nat Commun. 2023 Mar 6;14:1253. doi: 10.1038/s41467-023-36777-6 (PMC9988961; doi:10.1038/s41467-023-36777-6)
Supplement: Supplementary file 3 — Source Data [file 41467_2023_36777_MOESM3_ESM.xlsx]

## Sheet: Figure 2
Absorption			Emission			Raw Upconversion Data		Fit		IRF		Residual					Inset Upconversion Data													Raw TA Data
250	1.45425		450	-0.29054		-299.941	-0.35	-288.994	7.79005e-62	-331.995	3.33199	-299.941	-1				490nm		530nm,		560nm		590nm		620nm					0.1ps		0.2ps		0.5ps		1ps		2ps		5ps		10ps		50ps		500ps
251	1.38633		451	-0.25278		-289.934	0.05	-287.988	1.96274e-61	-321.988	2.85599	-289.934	0.05				-299.941	-0.22037	-299.941	0.11573	-309.941	-0.2268	-259.941	-0.45787	-304.941	1.06349				404.126	0.00038894	404.126	0.00010264	404.126	-0.000478469	404.126	-0.000694544	404.126	0.000104789	404.126	-0.000193851	404.126	0.000383548	404.126	0.000268708	404.126	-0.000804384
252	1.33934		452	-0.24589		-280.06	-0.5	-286.983	4.93043e-61	-311.981	3.56999	-280.06	-0.5				-289.934	-0.50926	-289.934	-0.34111	-299.934	0.0324	-249.934	-0.24974	-294.934	-0.0139				404.917	9.402e-05	404.917	-0.000229912	404.917	-0.000747608	404.917	-0.00108	404.917	-0.000390602	404.917	-0.000454895	404.917	0.000299693	404.917	-4.922e-05	404.917	-0.00115
253	1.30344		453	-0.22162		-270.053	-0.25	-285.977	1.23483e-60	-301.974	3.09399	-270.053	-0.25				-280.06	-0.02593	-280.06	-0.12791	-290.06	-0.324	-240.06	0.20812	-285.06	-0.95923				405.704	0.00028009	405.704	3.4191e-05	405.704	-0.000518746	405.704	-0.000621246	405.704	-0.000441854	405.704	-0.000339801	405.704	0.000355021	405.704	0.000264209	405.704	-0.00104
254	1.26968		454	-0.14881		-260.047	0.15	-284.971	3.08343e-60	-291.967	2.142	-260.047	0.15				-270.053	0.02778	-270.053	-0.00609	-280.053	-0.162	-230.053	0.04162	-275.053	-1.45969				406.487	-0.000126315	406.487	1.755e-06	406.487	-0.000853645	406.487	-0.00139	406.487	-0.000335131	406.487	-0.00058361	406.487	0.000308321	406.487	-4.1408e-05	406.487	-0.00112
255	1.24677		455	-0.07869		-250.04	-0.15	-283.965	7.67646e-60	-281.96	4.75999	-250.04	-0.15				-260.047	0.56111	-260.047	-0.38679	-270.047	0.0972	-220.047	-0.31218	-265.047	-1.5292				407.265	-2.2825e-05	407.265	-0.000268249	407.265	-0.000856713	407.265	-0.000549433	407.265	-0.000774348	407.265	-0.000374643	407.265	-7.4885e-05	407.265	3.7838e-05	407.265	-0.00129
256	1.22519		456	0.03068		-240.033	-0.4	-282.959	1.90541e-59	-271.953	1.904	-240.033	-0.4				-250.04	-0.26296	-250.04	-0.18883	-260.04	-0.0972	-210.04	-0.12487	-255.04	-0.70899				408.039	-6.1928e-05	408.039	-9.9313e-05	408.039	-0.000916016	408.039	-0.00101	408.039	-0.000584051	408.039	-0.000764468	408.039	-0.000233613	408.039	-0.000169929	408.039	-0.00143
257	1.20097		457	0.0999		-230.026	-0.2	-281.954	4.7154e-59	-261.947	4.04599	-230.026	-0.2				-240.033	-0.6037	-240.033	0.00914	-250.033	-0.2592	-200.033	-0.06244	-245.033	-0.27804				408.809	0.000202295	408.809	-0.000373741	408.809	-0.000969609	408.809	-0.00102	408.809	-0.000745842	408.809	-0.00115	408.809	-0.000160081	408.809	-0.000376568	408.809	-0.00148
258	1.18396		458	0.15833		-220.019	0.475	-280.948	1.16346e-58	-251.94	4.28399	-220.019	0.475				-230.026	0.23704	-230.026	-0.00609	-240.026	-0.1296	-190.026	-0.31218	-235.026	0.41706				409.574	-7.6456e-05	409.574	-0.000172089	409.574	-0.00065918	409.574	-0.00125	409.574	-0.000878601	409.574	-0.00063283	409.574	-7.6245e-05	409.574	2.597e-06	409.574	-0.00157
259	1.16929		459	0.15773		-210.012	0.4	-279.942	2.86208e-58	-242.066	1.19	-210.012	0.4				-220.019	-0.2537	-220.019	0.17664	-230.019	0.3078	-180.019	0.29137	-225.019	0.68119				410.335	-0.000164988	410.335	-0.00034053	410.335	-0.00123	410.335	-0.00111	410.335	-0.000794452	410.335	-0.000933455	410.335	-0.000171273	410.335	-0.000328652	410.335	-0.00141
260	1.15416		460	0.24223		-200.005	-0.3	-278.936	7.01967e-58	-232.059	2.61799	-200.005	-0.3				-210.012	0.11852	-210.012	-0.26497	-220.012	0.2592	-170.012	-0.39543	-215.012	0.40315				411.092	0.000294625	411.092	-2.2712e-05	411.092	-0.000490726	411.092	-0.00106	411.092	-0.000478405	411.092	-0.000585839	411.092	0.000373153	411.092	0.000200817	411.092	-0.00103
261	1.14376		461	0.30785		-189.998	-0.2	-277.93	1.71653e-57	-222.052	1.666	-189.998	-0.2				-200.005	-0.10556	-200.005	-0.31065	-210.005	-0.1944	-160.005	-0.20812	-205.005	0.43096				411.845	5.3679e-05	411.845	-1.6207e-05	411.845	-0.00136	411.845	-0.0013	411.845	-0.000915683	411.845	-0.000790697	411.845	-0.000221359	411.845	0.000110381	411.845	-0.00113
262	1.13142		462	0.27519		-179.991	-0.175	-276.925	4.18494e-57	-212.045	3.80799	-179.991	-0.175				-189.998	0.5463	-189.998	0.3137	-199.998	-0.1296	-149.998	-0.54111	-194.998	0.34755				412.594	0.000245124	412.594	-0.000261057	412.594	-0.00113	412.594	-0.0012	412.594	-0.000732625	412.594	-0.000857618	412.594	2.2741e-05	412.594	-3.4729e-05	412.594	-0.000939211
263	1.12099		463	0.34051		-169.984	-0.4	-275.919	1.01725e-56	-202.038	2.85599	-169.984	-0.4				-179.991	-0.54074	-179.991	-0.26497	-189.991	-0.1134	-139.991	0.29137	-184.991	0.0139				413.339	0.000354793	413.339	-0.000292601	413.339	-0.00143	413.339	-0.00126	413.339	-0.00085221	413.339	-0.00055257	413.339	-0.000135643	413.339	6.043e-06	413.339	-0.000992322
264	1.10794		464	0.31789		-159.977	0.1	-274.913	2.46529e-56	-192.031	2.61799	-159.977	0.1				-169.984	0.16852	-169.984	-0.18883	-179.984	-0.2592	-129.984	-0.27056	-174.984	-0.0139				414.079	0.000373555	414.079	-0.000151171	414.079	-0.000979499	414.079	-0.0008657	414.079	-0.000580525	414.079	-0.000530925	414.079	0.00011851	414.079	0.000216563	414.079	-0.000949001
265	1.08477		465	0.27953		-149.97	-0.65	-273.907	5.95676e-56	-182.025	2.38	-149.97	-0.65				-159.977	-0.19815	-159.977	-0.21928	-169.977	0.0648	-119.977	-0.14568	-164.977	-0.06951				414.815	7.9304e-05	414.815	-0.000104866	414.815	-0.0015	414.815	-0.000871341	414.815	-0.000697914	414.815	-0.000573498	414.815	0.000323234	414.815	0.000143453	414.815	-0.000620095
266	1.06205		466	0.28933		-139.963	0.025	-272.901	1.43501e-55	-172.018	4.28399	-139.963	0.025				-149.97	-0.00741	-149.97	-0.02132	-159.97	-0.4212	-109.97	0.6868	-154.97	-0.66729				415.548	2.4283e-05	415.548	-1.8383e-05	415.548	-0.00152	415.548	-0.000873492	415.548	-0.000854451	415.548	-0.000761415	415.548	-1.8969e-05	415.548	0.000261926	415.548	-0.000655621
267	1.03752		467	0.25616		-129.957	0.55	-271.896	3.44667e-55	-162.011	1.904	-129.957	0.55				-139.963	-0.01296	-139.963	-0.00609	-149.963	0.0162	-99.9635	0.64517	-144.963	0.16682				416.276	0.000344336	416.276	0	416.276	-0.00138	416.276	-0.000897535	416.276	-0.00104	416.276	-0.000880683	416.276	1.5986e-05	416.276	0.000132016	416.276	-0.00103
268	1.00375		468	0.21667		-119.95	0.275	-270.89	8.25367e-55	-152.004	1.19	-119.95	0.275				-129.957	-0.51111	-129.957	-0.05177	-139.957	0.3564	-89.9566	0.54111	-134.957	-0.68119				417	1.6954e-05	417	0	417	-0.00207	417	-0.00127	417	-0.000967333	417	-0.00101	417	-7.1598e-05	417	0.000231993	417	-0.00067979
269	0.97159		469	0.20471		-109.943	-0.025	-269.884	1.97059e-54	-141.997	2.38	-109.943	-0.025				-119.95	0.10741	-119.95	-0.24974	-129.95	0.1782	-79.9497	0.93654	-124.95	-1.13995				417.72	0.000129758	417.72	0	417.72	-0.00165	417.72	-0.00122	417.72	-0.000425911	417.72	-0.00105	417.72	2.4002e-05	417.72	0.00026844	417.72	-0.000317731
270	0.93767		470	0.16066		-99.9358	0.325	-268.878	4.6908e-54	-131.99	2.142	-99.9358	0.325				-109.943	0.04074	-109.943	-0.20405	-119.943	-0.0162	-69.9427	-2.02178e-16	-114.943	-2.09918				418.436	0.000522439	418.436	-6.228e-06	418.436	-0.00148	418.436	-0.00124	418.436	-0.00082568	418.436	-0.000585774	418.436	-4.899e-05	418.436	0.000721034	418.436	-0.000426396
271	0.90048		471	0.13624		-90.0623	-0.15	-267.872	1.11327e-53	-121.983	2.38	-90.0623	-0.15				-99.9358	0.49444	-99.9358	0.2071	-109.936	0.2106	-59.9358	0.66599	-104.936	-1.55701				419.148	-0.000261563	419.148	-0.00018015	419.148	-0.00186	419.148	-0.00173	419.148	-0.00133	419.148	-0.000978343	419.148	-0.000205324	419.148	-0.000122553	419.148	-0.000271308
272	0.87554		472	0.11886		-80.0554	0	-266.867	2.63423e-53	-111.976	3.09399	-80.0554	-3.82256e-06				-90.0623	0.49074	-90.0623	-0.1736	-100.062	-0.0972	-50.0623	0.70761	-95.0623	-0.66729				419.856	-9.946e-05	419.856	-4.6545e-05	419.856	-0.00208	419.856	-0.00194	419.856	-0.00133	419.856	-0.00103	419.856	-0.000289992	419.856	-1.8063e-05	419.856	-0.000428488
273	0.84595		473	0.0845		-70.0485	0.5	-265.861	6.21457e-53	-101.969	3.09399	-70.0485	0.49993				-80.0554	1.01481	-80.0554	0.26801	-90.0554	0	-40.0554	1.76903	-85.0554	-0.13902				420.56	-0.000360906	420.56	-1.4817e-05	420.56	-0.00188	420.56	-0.00193	420.56	-0.000801965	420.56	-0.000956138	420.56	-7.5454e-05	420.56	0.000541703	420.56	-0.000276703
274	0.81879		474	0.1094		-60.0415	0.625	-264.855	1.46174e-52	-91.9622	3.09399	-60.0415	0.62406				-70.0485	0.19074	-70.0485	0.22233	-80.0485	0.324	-30.0485	3.12181	-75.0485	0.84801				421.261	-0.000368975	421.261	-0.000137454	421.261	-0.00198	421.261	-0.00211	421.261	-0.000966908	421.261	-0.000877242	421.261	-0.000362552	421.261	0.000309423	421.261	-0.000401107
275	0.78399		475	0.07814		-50.0346	0.725	-263.849	3.42791e-52	-81.9553	6.66399	-50.0346	0.71539				-60.0415	0.33889	-60.0415	0.61825	-70.0415	0.405	-20.0415	6.93042	-65.0415	1.07044				421.957	-0.000269942	421.957	3.5238e-05	421.957	-0.00228	421.957	-0.00192	421.957	-0.00112	421.957	-0.00142	421.957	-0.000487737	421.957	0.000230942	421.957	-0.000341783
276	0.72952		476	0.06583		-40.0277	1.25	-262.843	8.0148e-52	-71.9484	2.38	-40.0277	1.17597				-50.0346	1.45556	-50.0346	1.45579	-60.0346	0.4698	-10.0346	15.0888	-55.0346	0.90362				422.649	2.4704e-05	422.649	0.000398939	422.649	-0.00225	422.649	-0.00184	422.649	-0.000694029	422.649	-0.00117	422.649	3.4212e-05	422.649	0.000493587	422.649	-0.000291769
277	0.68004		477	0.07581		-30.0208	2.5	-261.838	1.86835e-51	-61.9415	2.38	-30.0208	2.06838				-40.0277	2.03519	-40.0277	0.89236	-50.0277	0.81	-0.02769	20.8121	-45.0277	0.06951				423.337	7.0415e-05	423.337	0.000401999	423.337	-0.00247	423.337	-0.00178	423.337	-0.0013	423.337	-0.00107	423.337	-0.000362476	423.337	0.000310531	423.337	-0.000347661
278	0.6277		478	0.06804		-20.0139	5.05	-260.832	4.34234e-51	-51.9346	3.80799	-20.0139	3.13595				-30.0208	4.11296	-30.0208	1.80603	-40.0208	1.62	9.97923	34.0486	-35.0208	0.7646				424.022	-9.908e-05	424.022	0.000447916	424.022	-0.00271	424.022	-0.00196	424.022	-0.00121	424.022	-0.000822041	424.022	-0.000208292	424.022	0.000786558	424.022	-2.213e-06
279	0.55994		479	0.07008		-10.0069	10.225	-259.826	1.00622e-50	-42.0611	4.52199	-10.0069	3.72324				-20.0139	6.33889	-20.0139	7.2424	-30.0139	3.2724	19.9861	52.8419	-25.0139	2.76647				424.703	0.000190386	424.703	0.000607154	424.703	-0.00218	424.703	-0.0016	424.703	-0.001	424.703	-0.000691159	424.703	-0.000121129	424.703	0.000610499	424.703	0.0002717
280	0.50463		480	0.04968		0	15.925	-258.82	2.32468e-50	-32.0541	4.04599	0	-1.16357				-10.0069	14.3056	-10.0069	10.7753	-20.0069	6.6258	29.9931	66.2657	-15.0069	9.27253				425.379	-0.000132075	425.379	0.000322514	425.379	-0.00256	425.379	-0.00199	425.379	-0.00112	425.379	-0.001	425.379	-0.000125845	425.379	0.000773033	425.379	0.000254429
281	0.45453		481	0.08318		10.0069	32.275	-257.814	5.35473e-50	-22.0472	6.18799	10.0069	-2.98616				0	28.013	0	18.9374	-10	10.3194	40	69.5123	-5	19.0316				426.052	-0.000307821	426.052	-0.000196199	426.052	-0.00249	426.052	-0.0023	426.052	-0.00158	426.052	-0.00128	426.052	-0.000268882	426.052	0.00022084	426.052	-0.000347844
282	0.4044		482	0.0978		20.0139	59.125	-256.809	1.22974e-49	-12.0403	10.948	20.0139	0.79027				10.0069	37.3537	10.0069	34.0892	0.00692	20.9142	50.0069	66.453	5.00692	32.0577				426.721	-5.0023e-05	426.721	-8.8096e-05	426.721	-0.0023	426.721	-0.00196	426.721	-0.00147	426.721	-0.00082013	426.721	-0.00015486	426.721	0.000427866	426.721	-8.7135e-05
283	0.37254		483	0.08369		30.0208	81.55	-255.803	2.81573e-49	-2.03337	9.99598	30.0208	1.85206				20.0139	51.9741	20.0139	49.6674	10.0138	38.313	60.0138	64.9129	15.0138	43.6101				427.387	-0.000115521	427.387	-0.00050432	427.387	-0.00273	427.387	-0.00228	427.387	-0.00188	427.387	-0.00106	427.387	-0.00044202	427.387	0.000427654	427.387	-3.904e-06
284	0.33953		484	0.08234		40.0277	91.7	-254.797	6.42793e-49	7.97356	19.04	40.0277	-1.80733				30.0208	65.0074	30.0208	64.2405	20.0208	52.8444	70.0208	62.3946	25.0208	54.1616				428.048	0	428.048	-0.000983503	428.048	-0.00241	428.048	-0.00223	428.048	-0.00162	428.048	-0.00112	428.048	-0.000308973	428.048	0.000571622	428.048	-2.786e-05
285	0.31717		485	0.11743		50.0346	101.2	-253.791	1.46303e-48	17.9805	41.8879	50.0346	2.55928				40.0277	63.6685	40.0277	67.9561	30.0277	59.4216	80.0277	55.9221	35.0277	62.0162				428.706	0	428.706	-0.00055285	428.706	-0.00235	428.706	-0.00236	428.706	-0.00178	428.706	-0.0013	428.706	-0.00058545	428.706	0.000529025	428.706	-0.000353698
286	0.29889		486	0.11395		60.0415	98	-252.785	3.32001e-48	27.9874	79.2538	60.0415	0.17253				50.0346	69.3944	50.0346	67.9257	40.0346	65.5776	90.0346	54.0698	45.0346	68.2303				429.36	0	429.36	-0.00103	429.36	-0.00294	429.36	-0.0026	429.36	-0.00171	429.36	-0.0011	429.36	-0.000665902	429.36	0.000192532	429.36	-0.000265449
287	0.2812		487	0.13097		70.0485	88.025	-251.78	7.5115e-48	37.9943	91.8678	70.0485	-6.30416				60.0415	63.7518	60.0415	61.5147	50.0415	63.504	100.042	54.153	55.0415	69.4397				430.011	0	430.011	-0.000921195	430.011	-0.00225	430.011	-0.0023	430.011	-0.00177	430.011	-0.000899441	430.011	-0.000370221	430.011	0.000766944	430.011	0.000212873
288	0.26963		488	0.13289		80.0554	87	-250.774	1.6944e-47	48.0012	100.198	80.0554	-3.0898				70.0485	56.613	70.0485	57.2661	60.0485	57.0402	110.048	53.0708	65.0485	66.1172				430.657	9.57e-07	430.657	-0.000899033	430.657	-0.00256	430.657	-0.00274	430.657	-0.00204	430.657	-0.00155	430.657	-0.000456412	430.657	0.000333961	430.657	-0.000156109
289	0.25941		489	0.13487		90.0623	76.275	-249.768	3.81074e-47	58.0082	78.5399	90.0623	-9.57438				80.0554	42.6352	80.0554	50.9161	70.0554	56.376	120.055	55.8388	75.0554	60.1255				431.3	-1.8086e-05	431.3	-0.00139	431.3	-0.00312	431.3	-0.00328	431.3	-0.00255	431.3	-0.00169	431.3	-0.000840165	431.3	6.0236e-05	431.3	-8.1793e-05
290	0.24829		490	0.14131		99.9358	68.9	-248.762	8.54485e-47	68.0151	48.7899	99.9358	-12.948				90.0623	38.5444	90.0623	45.1599	80.0623	49.4262	130.062	55.1104	85.0623	57.498				431.94	3.6033e-05	431.94	-0.00107	431.94	-0.0029	431.94	-0.00317	431.94	-0.00184	431.94	-0.00149	431.94	-0.000543385	431.94	0.000213884	431.94	-0.000167879
291	0.24144		491	0.16855		109.943	64.975	-247.756	1.9103e-46	78.022	39.7459	109.943	-13.0282				99.9358	32.5704	99.9358	42.3123	89.9358	44.6472	139.936	58.919	94.9358	55.8437				432.575	-2.0053e-05	432.575	-0.0013	432.575	-0.00326	432.575	-0.00343	432.575	-0.00227	432.575	-0.00122	432.575	-0.000358294	432.575	0.000436627	432.575	-0.000190119
292	0.23566		492	0.16708		119.95	68.125	-246.751	4.25797e-46	88.0289	24.99	119.95	-6.23897				109.943	26.9444	109.943	39.4342	99.9427	42.1038	149.943	57.8576	104.943	55.8993				433.207	0.000231353	433.207	-0.00112	433.207	-0.00309	433.207	-0.00343	433.207	-0.00236	433.207	-0.00148	433.207	-0.000871064	433.207	0.000674537	433.207	1.9431e-05
293	0.22868		493	0.14397		129.957	68.5	-245.745	9.46249e-46	98.0359	16.184	129.957	-2.41954				119.95	28.1018	119.95	39.2058	109.95	44.145	159.95	61.1667	114.95	55.1903				433.836	-0.000149795	433.836	-0.0017	433.836	-0.00353	433.836	-0.0038	433.836	-0.00271	433.836	-0.00137	433.836	-0.000504738	433.836	0.000379637	433.836	-3.665e-05
294	0.22355		494	0.19036		139.963	73.675	-244.739	2.09658e-45	108.043	11.186	139.963	6.01563				129.957	27.5185	129.957	43.7437	119.957	44.388	169.957	58.3779	124.957	57.0254				434.46	9.4748e-05	434.46	-0.00152	434.46	-0.00347	434.46	-0.00374	434.46	-0.0025	434.46	-0.00122	434.46	-0.000666593	434.46	0.000238755	434.46	-0.000184669
295	0.21789		495	0.19264		149.97	81	-243.733	4.63149e-45	118.05	9.51998	149.97	16.4266				139.963	35.55	139.963	48.1141	129.963	47.7414	179.963	53.0292	134.963	60.3618				435.082	0.000307444	435.082	-0.00202	435.082	-0.00327	435.082	-0.00349	435.082	-0.00244	435.082	-0.00159	435.082	-0.000605142	435.082	0.00045714	435.082	-1.828e-06
296	0.2141		496	0.20558		159.977	84.825	-242.727	1.02007e-44	128.057	8.09198	159.977	23.1728				149.97	34.887	149.97	51.0684	139.97	52.488	189.97	47.9927	144.97	61.5435				435.699	0.000316058	435.699	-0.00188	435.699	-0.00331	435.699	-0.00366	435.699	-0.00254	435.699	-0.0013	435.699	-0.000357292	435.699	0.000385341	435.699	0.000132451
297	0.21082		497	0.22662		169.984	80.575	-241.722	2.23999e-44	138.064	3.33199	169.984	21.6883				159.977	34.6426	159.977	52.0429	149.977	54.9666	199.977	41.5617	154.977	60.7091				436.313	5.6206e-05	436.313	-0.00219	436.313	-0.00386	436.313	-0.00425	436.313	-0.00254	436.313	-0.00162	436.313	-0.000850545	436.313	0.000272875	436.313	-0.000181895
298	0.20703		498	0.24247		179.991	74.375	-240.716	4.90415e-44	147.937	4.52199	179.991	18.1064				169.984	31.5093	169.984	48.038	159.984	52.2126	209.984	40.1049	164.984	57.748				436.924	0.00040292	436.924	-0.00242	436.924	-0.00413	436.924	-0.00429	436.924	-0.00292	436.924	-0.00168	436.924	-0.000719718	436.924	0.000217174	436.924	-3.7695e-05
299	0.20455		499	0.21961		189.998	67.375	-239.71	1.07049e-43	157.944	3.33199	189.998	13.5854				179.991	26.8463	179.991	41.5509	169.991	48.195	219.991	39.7094	174.991	55.6071				437.531	0.000303035	437.531	-0.00273	437.531	-0.00441	437.531	-0.0043	437.531	-0.0026	437.531	-0.00153	437.531	-0.00050961	437.531	0.000437126	437.531	-4.9572e-05
300	0.20231		500	0.22038		200.005	57.95	-238.704	2.32974e-43	167.951	5.94999	200.005	6.5076				189.998	22.8463	189.998	35.947	179.998	43.659	229.998	38.5856	184.998	53.4248				438.135	0.00018211	438.135	-0.00302	438.135	-0.00461	438.135	-0.00459	438.135	-0.00329	438.135	-0.00162	438.135	-0.000559468	438.135	0.000319321	438.135	-3.3639e-05
301	0.19956		501	0.25541		210.012	49.65	-237.698	5.05515e-43	177.958	4.52199	210.012	0.43034				200.005	16.4259	200.005	28.8813	190.005	37.5516	240.005	39.4597	195.005	50.3803				438.735	-0.000464402	438.735	-0.00352	438.735	-0.00494	438.735	-0.00477	438.735	-0.00351	438.735	-0.00228	438.735	-0.00101	438.735	8.5884e-05	438.735	-0.000281604
302	0.19769		502	0.25367		220.019	44	-236.693	1.09361e-42	187.965	4.28399	220.019	-3.11465				210.012	11.8574	210.012	24.8916	200.012	32.1732	250.012	39.2308	205.012	47.4053				439.331	-0.000137157	439.331	-0.00356	439.331	-0.00478	439.331	-0.00501	439.331	-0.00345	439.331	-0.00199	439.331	-0.000800316	439.331	0.000321412	439.331	-0.000219158
303	0.19546		503	0.27225		230.026	42.2	-235.687	2.35883e-42	197.972	5.23599	230.026	-2.92096				220.019	12.2944	220.019	22.6835	210.019	28.512	260.019	35.2349	215.019	46.6546				439.924	-0.000146642	439.924	-0.00371	439.924	-0.00486	439.924	-0.00486	439.924	-0.00322	439.924	-0.00207	439.924	-0.000916233	439.924	0.000359808	439.924	0.000218623
304	0.19349		504	0.30213		240.033	41.825	-234.681	5.07262e-42	207.979	4.75999	240.033	-1.40754				230.026	10.2352	230.026	23.521	220.026	27.3456	270.026	35.3181	225.026	47.1412				440.514	-0.000568326	440.514	-0.00443	440.514	-0.00497	440.514	-0.00504	440.514	-0.00377	440.514	-0.00198	440.514	-0.000936711	440.514	0.000189956	440.514	-1.0333e-05
305	0.19188		505	0.30018		250.04	43.2	-233.675	1.08761e-41	217.986	4.28399	250.04	1.75635				240.033	7.79259	240.033	21.6937	230.033	27.1026	280.033	35.0059	235.033	49.7269				441.101	-0.00114	441.101	-0.00462	441.101	-0.00554	441.101	-0.00581	441.101	-0.00418	441.101	-0.00252	441.101	-0.00132	441.101	-0.000287507	441.101	-0.000734697
306	0.19028		506	0.33401		260.047	41.95	-232.669	2.32495e-41	227.992	2.142	260.047	2.20111				250.04	7.66296	250.04	19.8816	240.04	27.9936	290.04	31.2806	245.04	50.1579				441.683	-0.000740023	441.683	-0.00443	441.683	-0.00536	441.683	-0.00518	441.683	-0.00355	441.683	-0.00192	441.683	-0.000793393	441.683	0.00049653	441.683	-5.0626e-05
307	0.18895		507	0.32373		270.053	38.3	-231.664	4.95519e-41	237.999	3.56999	270.053	0.15686				260.047	6.69074	260.047	19.3943	250.047	27.1836	300.047	29.6572	255.047	47.9197				442.263	-0.000955445	442.263	-0.00484	442.263	-0.00565	442.263	-0.00564	442.263	-0.00392	442.263	-0.00214	442.263	-0.00129	442.263	0.000264629	442.263	-6.925e-06
308	0.18767		508	0.34755		280.06	35.775	-230.658	1.05295e-40	248.006	3.33199	280.06	-0.84656				270.053	6.28704	270.053	18.4197	260.053	24.8184	310.053	28.1171	265.053	45.459				442.839	-0.000727738	442.839	-0.0047	442.839	-0.00556	442.839	-0.00504	442.839	-0.00365	442.839	-0.00199	442.839	-0.001	442.839	0.000376325	442.839	0.000171133
309	0.18608		509	0.32715		289.934	33.525	-229.652	2.23081e-40	258.013	1.666	289.934	-1.6733				280.06	5.87037	280.06	17.8867	270.06	23.1822	320.06	25.4115	275.06	43.3182				443.412	-0.0012	443.412	-0.00478	443.412	-0.00574	443.412	-0.00516	443.412	-0.00415	443.412	-0.00213	443.412	-0.00098042	443.412	0.000740847	443.412	1.9342e-05
310	0.18501		510	0.34704		299.941	32.425	-228.646	4.71215e-40	268.02	2.38	299.941	-1.4056				289.934	5.18889	289.934	15.4655	279.934	21.7242	329.934	23.2055	284.934	43.8047				443.982	-0.00135	443.982	-0.00527	443.982	-0.00627	443.982	-0.00563	443.982	-0.00421	443.982	-0.00246	443.982	-0.000714495	443.982	-4.7913e-05	443.982	-0.00016631
311	0.18417		511	0.36242		309.948	27.725	-227.64	9.92382e-40	278.027	2.61799	309.948	-4.80913				299.941	4.84444	299.941	14.2472	289.941	21.0114	339.941	21.8111	294.941	40.0095				444.548	-0.00171	444.548	-0.00477	444.548	-0.00648	444.548	-0.006	444.548	-0.00447	444.548	-0.00232	444.548	-0.00136	444.548	0.000201908	444.548	-0.000412561
312	0.18334		512	0.38183		319.955	27.375	-226.635	2.08373e-39	288.034	2.85599	319.955	-3.93003				309.948	4.23148	309.948	12.6635	299.948	17.9658	349.948	22.5811	304.948	36.826				445.111	-0.00138	445.111	-0.00498	445.111	-0.00632	445.111	-0.0059	445.111	-0.00439	445.111	-0.00243	445.111	-0.000828784	445.111	0.000626721	445.111	0.000255723
313	0.18296		513	0.39538		329.962	24.45	-225.629	4.36224e-39	298.041	1.428	329.962	-5.68964				319.955	3.07593	319.955	11.0951	309.955	17.739	359.955	21.8319	314.955	33.3505				445.671	-0.00214	445.671	-0.00561	445.671	-0.00665	445.671	-0.00642	445.671	-0.00475	445.671	-0.00266	445.671	-0.00149	445.671	0.000192987	445.671	-0.0002685
314	0.18244		514	0.38483		339.969	20.85	-224.623	9.10501e-39	308.048	2.142	339.969	-8.18449				329.962	3.06667	329.962	9.87683	319.962	15.8436	369.962	25.7654	324.962	33.2393				446.227	-0.00185	446.227	-0.0056	446.227	-0.00669	446.227	-0.0066	446.227	-0.00464	446.227	-0.00282	446.227	-0.00123	446.227	0.000106292	446.227	-2.9065e-05
315	0.18202		515	0.3958		349.975	18.825	-223.617	1.89476e-38	318.055	1.904	349.975	-9.16133				339.969	1.66111	339.969	8.38449	329.969	13.5108	379.969	22.9765	334.969	31.1819				446.78	-0.00214	446.78	-0.00551	446.78	-0.00692	446.78	-0.00668	446.78	-0.00529	446.78	-0.00285	446.78	-0.00139	446.78	0.000191117	446.78	-2.1464e-05
316	0.18174		516	0.41623		359.982	20.825	-222.611	3.93128e-38	328.062	0.952	359.982	-6.16705				349.975	1.94074	349.975	8.8261	339.975	12.1986	389.975	21.1243	344.975	30.6953				447.33	-0.00212	447.33	-0.00552	447.33	-0.0071	447.33	-0.00641	447.33	-0.00497	447.33	-0.00291	447.33	-0.00126	447.33	0.000334684	447.33	-0.000129216
317	0.18174		517	0.45564		369.989	20.475	-221.606	8.13236e-38	337.935	3.09399	369.989	-5.57374				359.982	2.7037	359.982	8.71951	349.982	13.4946	399.982	20.9161	354.982	28.8185				447.877	-0.00189	447.877	-0.00538	447.877	-0.00701	447.877	-0.00636	447.877	-0.00488	447.877	-0.00276	447.877	-0.0013	447.877	0.000137054	447.877	0.000407563
318	0.18221		518	0.41677		379.996	20.05	-220.6	1.67727e-37	347.942	3.09399	379.996	-5.10363				369.989	3.35	369.989	10.6534	359.989	13.2678	409.989	20.0212	364.989	29.1661				448.421	-0.00193	448.421	-0.00565	448.421	-0.00706	448.421	-0.00658	448.421	-0.00502	448.421	-0.00284	448.421	-0.00118	448.421	0.000457601	448.421	2.908e-06
319	0.18299		519	0.44772		390.003	20.45	-219.594	3.449e-37	357.949	4.04599	390.003	-3.85411				379.996	2.92593	379.996	9.98343	369.996	12.9924	419.996	20.8953	374.996	30.3755				448.961	-0.00274	448.961	-0.00603	448.961	-0.00771	448.961	-0.00735	448.961	-0.00578	448.961	-0.00362	448.961	-0.00188	448.961	-0.000312426	448.961	-0.000463765
320	0.18419		520	0.47559		400.01	19.75	-218.588	7.07111e-37	367.956	1.666	400.01	-3.74772				390.003	2.51481	390.003	9.06975	380.003	13.2516	430.003	19.1887	385.003	31.9743				449.499	-0.00282	449.499	-0.00622	449.499	-0.00815	449.499	-0.00749	449.499	-0.00574	449.499	-0.00356	449.499	-0.00214	449.499	-0.000248259	449.499	-0.000229126
321	0.18529		521	0.48755		410.017	20.65	-217.582	1.44539e-36	377.963	1.19	410.017	-2.08211				400.01	2.43519	400.01	8.26267	390.01	12.798	440.01	17.3573	395.01	31.5294				450.033	-0.00296	450.033	-0.00657	450.033	-0.00823	450.033	-0.00748	450.033	-0.00587	450.033	-0.00342	450.033	-0.00189	450.033	2.5881e-05	450.033	-0.000347508
322	0.18721		522	0.47059		420.024	17.25	-216.577	2.94571e-36	387.97	1.666	420.024	-4.75509				410.017	2.41852	410.017	9.2068	400.017	13.3812	450.017	18.0024	405.017	28.4293				450.564	-0.00301	450.564	-0.00637	450.564	-0.00818	450.564	-0.00714	450.564	-0.00565	450.564	-0.00338	450.564	-0.00165	450.564	0.000296088	450.564	3.5647e-05
323	0.18877		523	0.49456		430.031	18.45	-215.571	5.98545e-36	397.977	2.38	430.031	-2.86456				420.024	2.25741	420.024	8.91747	410.024	11.178	460.024	17.3989	415.024	26.9001				451.092	-0.00291	451.092	-0.00639	451.092	-0.0081	451.092	-0.00755	451.092	-0.00601	451.092	-0.00354	451.092	-0.00169	451.092	0.000146313	451.092	0.00017731
324	0.19035		524	0.49941		440.038	18.125	-214.565	1.21257e-35	407.984	4.75999	440.038	-2.53354				430.031	2.37407	430.031	7.50127	420.031	11.9556	470.031	19.0014	425.031	26.3023				451.617	-0.00341	451.617	-0.00691	451.617	-0.00883	451.617	-0.00816	451.617	-0.0062	451.617	-0.00391	451.617	-0.00193	451.617	-0.000145543	451.617	-0.0001572
325	0.1926		525	0.51092		450.045	18.35	-213.559	2.4492e-35	417.991	3.33199	450.045	-1.68519				440.038	2.24259	440.038	7.10535	430.038	11.745	480.038	17.9816	435.038	26.2467				452.139	-0.00397	452.139	-0.00746	452.139	-0.00894	452.139	-0.00822	452.139	-0.00638	452.139	-0.00386	452.139	-0.00204	452.139	-7.3278e-05	452.139	-0.000422913
326	0.19442		526	0.53582		460.052	14.975	-212.553	4.93224e-35	427.997	2.61799	460.052	-4.46772				450.045	2.27222	450.045	6.90739	440.045	11.8908	490.045	19.4593	445.045	25.1485				452.658	-0.00383	452.658	-0.00737	452.658	-0.009	452.658	-0.00837	452.658	-0.00613	452.658	-0.00361	452.658	-0.00167	452.658	0.000329798	452.658	2.9366e-05
327	0.19623		527	0.54319		470.059	14.875	-211.548	9.90305e-35	438.004	1.666	470.059	-4.00448				460.052	1.97778	460.052	6.8617	450.052	9.7038	500.052	18.4395	455.052	23.7026				453.173	-0.00443	453.173	-0.00821	453.173	-0.00955	453.173	-0.0084	453.173	-0.00675	453.173	-0.00381	453.173	-0.00183	453.173	0.000354243	453.173	0.000181649
328	0.19866		528	0.52428		480.065	15.275	-210.542	1.98243e-34	448.011	0.952	480.065	-3.06889				470.059	2.38148	470.059	6.87693	460.059	9.639	510.059	18.6476	465.059	24.3421				453.686	-0.00485	453.686	-0.00833	453.686	-0.00941	453.686	-0.00873	453.686	-0.00655	453.686	-0.00405	453.686	-0.00195	453.686	-1.364e-06	453.686	-0.000214829
329	0.20098		529	0.52524		489.939	15.625	-209.536	3.95669e-34	458.018	3.09399	489.939	-2.21608				480.065	1.57963	480.065	6.78556	470.065	9.8982	520.065	18.1273	475.065	25.0928				454.196	-0.00541	454.196	-0.00868	454.196	-0.0099	454.196	-0.00901	454.196	-0.00688	454.196	-0.00433	454.196	-0.00234	454.196	-0.000375841	454.196	-0.000398974
330	0.20419		530	0.5541		499.946	17.725	-208.53	7.87356e-34	468.025	5.23599	499.946	0.36893				489.939	1.1037	489.939	6.93784	479.939	10.125	529.939	15.6507	484.939	25.5238				454.703	-0.00522	454.703	-0.00862	454.703	-0.00992	454.703	-0.00893	454.703	-0.00672	454.703	-0.00392	454.703	-0.00175	454.703	0.000219857	454.703	0.000176677
331	0.20677		531	0.54718		509.953	16.275	-207.524	1.56212e-33			509.953	-0.61949				499.946	1.87222	499.946	7.10535	489.946	11.4858	539.946	13.9233	494.946	25.204				455.207	-0.00535	455.207	-0.0091	455.207	-0.01046	455.207	-0.00954	455.207	-0.00711	455.207	-0.00431	455.207	-0.00227	455.207	-4.5194e-05	455.207	-0.000372907
332	0.20977		532	0.56659		519.96	15.25	-206.519	3.09003e-33			519.96	-1.20508				509.953	1.35741	509.953	7.77538	499.953	10.5462	549.953	14.6933	504.953	23.2161				455.708	-0.00569	455.708	-0.00971	455.708	-0.01102	455.708	-0.00979	455.708	-0.00767	455.708	-0.00455	455.708	-0.00238	455.708	-8.0364e-05	455.708	-0.000733922
333	0.21343		533	0.54862		529.967	16.3	-205.513	6.09419e-33			529.967	0.26334				519.96	1.18148	519.96	7.65355	509.96	9.882	559.96	13.8608	514.96	23.0771				456.206	-0.00556	456.206	-0.0094	456.206	-0.01134	456.206	-0.0101	456.206	-0.00763	456.206	-0.00478	456.206	-0.00238	456.206	-0.000243276	456.206	-0.000271414
334	0.21637		534	0.58802		539.974	13.7	-204.507	1.19832e-32			539.974	-1.93809				529.967	1.14815	529.967	6.83125	519.967	10.5624	569.967	12.9867	524.967	20.6442				456.701	-0.00572	456.701	-0.00982	456.701	-0.01166	456.701	-0.01	456.701	-0.00775	456.701	-0.00458	456.701	-0.0024	456.701	-2.2885e-05	456.701	-0.000201573
335	0.21958		535	0.5989		549.98	14.05	-203.501	2.34929e-32			549.98	-1.2083				539.974	1.23519	539.974	6.00894	529.974	8.8776	579.974	13.1949	534.974	20.1299				457.193	-0.00586	457.193	-0.00999	457.193	-0.01167	457.193	-0.0106	457.193	-0.00809	457.193	-0.00473	457.193	-0.00227	457.193	-0.000365185	457.193	-0.000406573
336	0.22388		536	0.60132		559.987	12.25	-202.495	4.59204e-32			559.987	-2.6463				549.98	1.27037	549.98	5.278	539.98	9.1044	589.98	12.841	544.98	19.4626				457.683	-0.00611	457.683	-0.00981	457.683	-0.01181	457.683	-0.01045	457.683	-0.00811	457.683	-0.00445	457.683	-0.00227	457.683	8.0822e-05	457.683	-0.000324929
337	0.22743		537	0.59092		569.994	11.5	-201.49	8.94909e-32			569.994	-3.05112				559.987	1.11667	559.987	5.4455	549.987	7.938	599.987	12.5705	554.987	18.9482				458.169	-0.00593	458.169	-0.00997	458.169	-0.01167	458.169	-0.01066	458.169	-0.00815	458.169	-0.00438	458.169	-0.00222	458.169	0.000261823	458.169	5.5014e-05
338	0.23225		538	0.63722		580.001	12.025	-200.484	1.73883e-31			580.001	-2.19687				569.994	0.84444	569.994	5.09526	559.994	7.452	609.994	13.7152	564.994	17.6971				458.653	-0.00612	458.653	-0.01024	458.653	-0.01148	458.653	-0.01052	458.653	-0.00815	458.653	-0.00482	458.653	-0.00216	458.653	0.000363341	458.653	0.000490745
339	0.23646		539	0.61034		590.008	10.55	-199.478	3.36854e-31			590.008	-3.3577				580.001	1.07222	580.001	4.30341	570.001	7.7922	620.001	13.5487	575.001	17.1132				459.134	-0.00671	459.134	-0.01056	459.134	-0.01199	459.134	-0.01069	459.134	-0.00813	459.134	-0.00504	459.134	-0.00255	459.134	0.000527316	459.134	-3.996e-06
340	0.24052		540	0.64118		600.015	11.2	-198.472	6.50626e-31			600.015	-2.40779				590.008	1.59259	590.008	4.50137	580.008	6.8364	630.008	14.2355	585.008	16.9742				459.612	-0.00668	459.612	-0.01064	459.612	-0.01177	459.612	-0.01069	459.612	-0.00829	459.612	-0.00491	459.612	-0.00217	459.612	2.9175e-05	459.612	0.000196624
341	0.24593		541	0.61364		610.022	11.525	-197.466	1.25293e-30			610.022	-1.7964				600.015	1.63889	600.015	4.82116	590.015	7.2576	640.015	16.5456	595.015	18.9343				460.087	-0.00697	460.087	-0.01114	460.087	-0.0126	460.087	-0.01139	460.087	-0.00887	460.087	-0.00523	460.087	-0.00295	460.087	-0.000383567	460.087	-0.000448121
342	0.25169		542	0.64201		620.029	13.375	-196.461	2.40562e-30			620.029	0.32721				610.022	0.49444	610.022	5.58256	600.022	7.4682	650.022	16.0461	605.022	19.2124				460.56	-0.00675	460.56	-0.01132	460.56	-0.01261	460.56	-0.01144	460.56	-0.00875	460.56	-0.00513	460.56	-0.00249	460.56	-0.000162526	460.56	0.000183315
343	0.25725		543	0.63704		630.036	14.425	-195.455	4.60503e-30			630.036	1.63871				620.029	0.50926	620.029	6.49623	610.029	8.667	660.029	15.3801	615.029	20.1716				461.03	-0.00704	461.03	-0.01164	461.03	-0.01252	461.03	-0.01189	461.03	-0.0092	461.03	-0.00543	461.03	-0.00273	461.03	-8.199e-05	461.03	-0.00056634
344	0.26267		544	0.68331		640.043	15.725	-194.449	8.78911e-30			640.043	3.18874				630.036	1.59259	630.036	6.13076	620.036	9.3474	670.036	15.4009	625.036	20.5052				461.497	-0.00702	461.497	-0.01204	461.497	-0.0133	461.497	-0.01217	461.497	-0.00914	461.497	-0.0054	461.497	-0.00286	461.497	-5.5841e-05	461.497	0.000143267
345	0.26687		545	0.64147		650.05	14.85	-193.443	1.67249e-29			650.05	2.55292				640.043	2.07593	640.043	6.81602	630.043	10.1898	680.043	14.9639	635.043	21.4923				461.962	-0.00712	461.962	-0.01243	461.962	-0.01321	461.962	-0.01232	461.962	-0.00913	461.962	-0.00543	461.962	-0.0027	461.962	-8.4992e-05	461.962	7.829e-05
346	0.27219		546	0.65592		660.057	18.425	-192.437	3.17312e-29			660.057	6.35681				650.05	1.76852	650.05	7.66878	640.05	9.6228	690.05	13.1116	645.05	22.1456				462.423	-0.00716	462.423	-0.01247	462.423	-0.01318	462.423	-0.01311	462.423	-0.00976	462.423	-0.00559	462.423	-0.00306	462.423	2.7186e-05	462.423	-0.000132695
347	0.27665		547	0.68187		670.064	17.45	-191.432	6.00227e-29			670.064	5.60097				660.057	3.12593	660.057	6.28304	650.057	11.9394	700.057	12.5705	655.057	21.8259				462.882	-0.00723	462.882	-0.01269	462.882	-0.01342	462.882	-0.01306	462.882	-0.00966	462.882	-0.0056	462.882	-0.00251	462.882	-6.464e-05	462.882	3.7646e-05
348	0.2819		548	0.68226		679.937	14.1	-190.426	1.13201e-28			679.937	2.45817				670.064	1.01481	670.064	6.46578	660.064	11.3076	710.064	14.0481	665.064	19.9214				463.339	-0.00741	463.339	-0.01275	463.339	-0.01354	463.339	-0.01292	463.339	-0.00962	463.339	-0.00527	463.339	-0.00252	463.339	0.000124489	463.339	-4.8177e-05
349	0.28911		549	0.7154		689.944	13.925	-189.42	2.12859e-28			689.944	2.48449				679.937	1.80185	679.937	6.11553	669.937	9.1368	719.937	10.9888	674.937	18.6424				463.793	-0.00797	463.793	-0.01373	463.793	-0.01402	463.793	-0.0137	463.793	-0.01022	463.793	-0.00616	463.793	-0.00331	463.793	-0.000223244	463.793	-0.000493964
350	0.29488		550	0.69865		699.951	13.75	-188.414	3.99062e-28			699.951	2.50252				689.944	1.63333	689.944	5.52164	679.944	9.0234	729.944	10.4268	684.944	17.2939				464.244	-0.00869	464.244	-0.01379	464.244	-0.01432	464.244	-0.01387	464.244	-0.00993	464.244	-0.00631	464.244	-0.00325	464.244	-5.8857e-05	464.244	-0.00023444
351	0.30059		551	0.69562		709.958	11.75	-187.408	7.45924e-28			709.958	0.68771				699.951	1.22778	699.951	4.37955	689.951	8.91	739.951	10.635	694.951	17.2939				464.692	-0.009	464.692	-0.01417	464.692	-0.01478	464.692	-0.01403	464.692	-0.01027	464.692	-0.00631	464.692	-0.00335	464.692	-0.000216572	464.692	-0.000141669
352	0.3081		552	0.69607		719.965	10.225	-186.403	1.39013e-27			719.965	-0.65954				709.958	0.82593	709.958	5.84143	699.958	7.614	749.958	11.1761	704.958	17.0159				465.138	-0.00953	465.138	-0.01451	465.138	-0.01507	465.138	-0.01455	465.138	-0.01095	465.138	-0.0066	465.138	-0.00325	465.138	-0.000590072	465.138	-0.000287807
353	0.3142		553	0.68855		729.972	9.7	-185.397	2.58299e-27			729.972	-1.01383				719.965	0.85926	719.965	4.2425	709.965	6.6258	759.965	11.1969	714.965	15.862				465.582	-0.01006	465.582	-0.01443	465.582	-0.01531	465.582	-0.0145	465.582	-0.01104	465.582	-0.00685	465.582	-0.00349	465.582	-0.000467163	465.582	-0.000585133
354	0.32186		554	0.69313		739.979	8.675	-184.391	4.78515e-27			739.979	-1.8748				729.972	1.32407	729.972	4.45569	719.972	6.2856	769.972	12.1542	724.972	15.2642				466.023	-0.01013	466.023	-0.01451	466.023	-0.01522	466.023	-0.01452	466.023	-0.01072	466.023	-0.00616	466.023	-0.00309	466.023	0.000116151	466.023	-0.00014081
355	0.32824		555	0.71702		749.986	9.425	-183.385	8.83845e-27			749.986	-0.9671				739.979	1.25185	739.979	3.95317	729.979	5.6214	779.979	13.2573	734.979	14.6248				466.461	-0.01049	466.461	-0.01433	466.461	-0.01511	466.461	-0.01458	466.461	-0.0108	466.461	-0.00619	466.461	-0.00312	466.461	-9.0163e-05	466.461	-0.000342884
356	0.33441		556	0.68049		759.992	8.5	-182.379	1.62766e-26			759.992	-1.7404				749.986	0.65185	749.986	4.5166	739.986	6.1074	789.986	14.4228	744.986	14.875				466.897	-0.01135	466.897	-0.01504	466.897	-0.01599	466.897	-0.01498	466.897	-0.01136	466.897	-0.00671	466.897	-0.00341	466.897	-0.000493627	466.897	-0.00013888
357	0.34189		557	0.69241		769.999	9.7	-181.374	2.98853e-26			769.999	-0.39438				759.992	1.46852	759.992	3.66384	749.992	5.508	799.992	14.4436	754.992	15.292				467.33	-0.01198	467.33	-0.01551	467.33	-0.01621	467.33	-0.01513	467.33	-0.01158	467.33	-0.00716	467.33	-0.00376	467.33	-0.000738483	467.33	-0.000390337
358	0.34779		558	0.71036		780.006	12	-180.368	5.47089e-26			780.006	2.04624				769.999	0.92593	769.999	4.53183	759.999	6.2856	809.999	13.736	764.999	14.8889				467.761	-0.01197	467.761	-0.01485	467.761	-0.01622	467.761	-0.01507	467.761	-0.01173	467.761	-0.00674	467.761	-0.00357	467.761	-0.000472384	467.761	-0.000632541
359	0.35377		559	0.69235		790.013	12.95	-179.362	9.9854e-26			790.013	3.13174				780.006	1.83148	780.006	5.5521	770.006	7.776	820.006	11.3634	775.006	14.9862				468.19	-0.0124	468.19	-0.01526	468.19	-0.01612	468.19	-0.01499	468.19	-0.01171	468.19	-0.00673	468.19	-0.00305	468.19	-0.000399291	468.19	-0.000206503
360	0.3617		560	0.73673		800.02	14.825	-178.356	1.81711e-25			800.02	5.13739				790.013	0.87222	790.013	5.71961	780.013	8.3916	830.013	11.6756	785.013	15.6396				468.616	-0.01268	468.616	-0.01546	468.616	-0.01662	468.616	-0.01535	468.616	-0.01151	468.616	-0.00684	468.616	-0.00319	468.616	-0.000273825	468.616	-0.000444532
361	0.36772		561	0.72271		810.027	16	-177.35	3.29688e-25			810.027	6.43844				800.02	0.93889	800.02	6.17645	790.02	9.6066	840.02	12.1126	795.02	18.1697				469.039	-0.01311	469.039	-0.01521	469.039	-0.01647	469.039	-0.01534	469.039	-0.01159	469.039	-0.00659	469.039	-0.00328	469.039	-9.443e-06	469.039	2.3051e-05
362	0.37269		562	0.72972		820.034	11.95	-176.345	5.96393e-25			820.034	2.51012				810.027	1.42407	810.027	5.85666	800.027	10.368	850.027	9.49031	805.027	16.849				469.46	-0.01396	469.46	-0.01563	469.46	-0.01719	469.46	-0.01605	469.46	-0.0123	469.46	-0.00732	469.46	-0.00431	469.46	-0.0007323	469.46	-0.000393511
363	0.37816		563	0.71621		830.041	12.65	-175.339	1.07565e-24			830.041	3.32766				820.034	1.42593	820.034	5.56733	810.034	7.7436	860.034	8.94919	815.034	17.4885				469.879	-0.01372	469.879	-0.01537	469.879	-0.01661	469.879	-0.01587	469.879	-0.01184	469.879	-0.00678	469.879	-0.00339	469.879	-0.000113813	469.879	-8.3321e-05
364	0.38275		564	0.72517		840.048	10.975	-174.333	1.93425e-24			840.048	1.76626				830.041	1.28519	830.041	5.59778	820.041	8.1972	870.041	10.6142	825.041	16.2791				470.295	-0.01463	470.295	-0.01562	470.295	-0.0168	470.295	-0.01625	470.295	-0.01209	470.295	-0.00714	470.295	-0.00362	470.295	-0.000315533	470.295	-0.000290965
365	0.38921		565	0.72301		850.055	10.325	-173.327	3.46789e-24			850.055	1.22613				840.048	1.07593	840.048	4.34909	830.048	7.1118	880.048	9.303	835.048	17.6693				470.71	-0.01453	470.71	-0.0155	470.71	-0.01705	470.71	-0.01654	470.71	-0.01186	470.71	-0.007	470.71	-0.00322	470.71	-0.000208591	470.71	-0.000230813
366	0.39427		566	0.74887		860.062	8.55	-172.321	6.19906e-24			860.062	-0.44254				850.055	0.92963	850.055	3.207	840.055	6.6906	890.055	9.44868	845.055	16.14				471.121	-0.0154	471.121	-0.0158	471.121	-0.01734	471.121	-0.01642	471.121	-0.01255	471.121	-0.00726	471.121	-0.00364	471.121	-0.000449518	471.121	-0.000198783
367	0.39865		567	0.72502		869.935	9.325	-171.316	1.10482e-23			869.935	0.43406				860.062	1.18704	860.062	3.207	850.062	5.5404	900.062	11.2593	855.062	13.8601				471.531	-0.0155	471.531	-0.01604	471.531	-0.01734	471.531	-0.0168	471.531	-0.01248	471.531	-0.00723	471.531	-0.00365	471.531	-0.000343363	471.531	-5.693e-05
368	0.40331		568	0.71899		879.942	9.95	-170.31	1.96322e-23			879.942	1.15886				869.935	0.97778	869.935	2.94813	859.935	6.0426	909.935	10.8223	864.935	13.8323				471.938	-0.01565	471.938	-0.01632	471.938	-0.01742	471.938	-0.0171	471.938	-0.013	471.938	-0.00762	471.938	-0.00357	471.938	-0.000330765	471.938	-0.000387749
369	0.40694		569	0.71606		889.949	7.6	-169.304	3.47819e-23			889.949	-1.09439				879.942	0.53889	879.942	3.38974	869.942	6.4476	919.942	11.8213	874.942	13.2624				472.342	-0.01562	472.342	-0.01638	472.342	-0.01785	472.342	-0.01701	472.342	-0.01301	472.342	-0.00729	472.342	-0.00369	472.342	-0.000364408	472.342	-0.000139994
370	0.41142		570	0.72346		899.956	8.5	-168.298	6.14391e-23			899.956	-0.10052				889.949	1.0963	889.949	3.89226	879.949	4.9248	929.949	12.7162	884.949	15.6396				472.745	-0.01596	472.745	-0.01646	472.745	-0.018	472.745	-0.01742	472.745	-0.01294	472.745	-0.00742	472.745	-0.00383	472.745	-0.000491419	472.745	-0.000415469
371	0.41428		571	0.72499		909.963	9.875	-167.292	1.08204e-22			909.963	1.3656				899.956	0.90185	899.956	4.16636	889.956	5.508	939.956	13.3197	894.956	15.4728				473.145	-0.0157	473.145	-0.01642	473.145	-0.01786	473.145	-0.01707	473.145	-0.01277	473.145	-0.00754	473.145	-0.00361	473.145	-0.000318547	473.145	-0.000519024
372	0.41667		572	0.71749		919.97	10.6	-166.287	1.9e-22			919.97	2.1791				909.963	0.46296	909.963	4.04454	899.963	6.399	949.963	10.8847	904.963	16.3486				473.543	-0.01611	473.543	-0.01696	473.543	-0.01854	473.543	-0.01784	473.543	-0.01344	473.543	-0.0078	473.543	-0.00392	473.543	-0.000546057	473.543	-0.000383643
373	0.41947		573	0.71654		929.977	10.925	-165.281	3.32637e-22			929.977	2.59013				919.97	0.93889	919.97	4.42523	909.97	6.8688	959.97	10.0106	914.97	15.6535				473.939	-0.01621	473.939	-0.017	473.939	-0.01842	473.939	-0.01764	473.939	-0.01318	473.939	-0.00768	473.939	-0.00383	473.939	-0.000263087	473.939	-0.000410698
374	0.42147		574	0.70854		939.984	11.125	-164.275	5.80627e-22			939.984	2.87378				929.977	0.67593	929.977	5.52164	919.977	7.0794	969.977	11.0512	924.977	17.0993				474.333	-0.01628	474.333	-0.01699	474.333	-0.01902	474.333	-0.01796	474.333	-0.01347	474.333	-0.0079	474.333	-0.00394	474.333	-0.0004825	474.333	-0.000379919
375	0.42327		575	0.70605		949.991	12.25	-163.269	1.01049e-21			949.991	4.08019				939.984	1.56111	939.984	6.37441	929.984	7.209	979.984	8.69945	934.984	17.5719				474.724	-0.01583	474.724	-0.01714	474.724	-0.01863	474.724	-0.01785	474.724	-0.01321	474.724	-0.00765	474.724	-0.00362	474.724	-0.000227608	474.724	3.5689e-05
376	0.42518		576	0.68316		959.997	12.525	-162.263	1.75338e-21			959.997	4.43446				949.991	1.40926	949.991	4.71456	939.991	7.938	989.991	8.22077	944.991	15.8342				475.114	-0.01578	475.114	-0.01751	475.114	-0.01901	475.114	-0.01784	475.114	-0.01349	475.114	-0.00757	475.114	-0.00362	475.114	0.000142134	475.114	-7.8463e-05
377	0.42586		577	0.6922		970.004	10.925	-161.258	3.03339e-21			970.004	2.91169				959.997	0.71296	959.997	4.5166	949.997	8.1162	999.997	9.61518	954.997	15.0418				475.501	-0.01617	475.501	-0.0181	475.501	-0.01935	475.501	-0.0183	475.501	-0.01382	475.501	-0.00774	475.501	-0.00421	475.501	-0.000413186	475.501	-0.000171497
378	0.4261		578	0.67908		980.011	8.125	-160.252	5.23226e-21			980.011	0.18698				970.004	1.41481	970.004	3.75521	960.004	7.0794	1010	7.49235	965.004	14.2216				475.886	-0.01649	475.886	-0.01833	475.886	-0.01975	475.886	-0.01825	475.886	-0.01382	475.886	-0.00798	475.886	-0.00379	475.886	-0.000217953	475.886	-0.000370151
379	0.42626		579	0.69011		990.018	8.8	-159.246	8.9983e-21			990.018	0.93542				980.011	0.16852	980.011	3.29837	970.011	5.265	1020.01	9.03244	975.011	14.0131				476.269	-0.01679	476.269	-0.01883	476.269	-0.01976	476.269	-0.01851	476.269	-0.01373	476.269	-0.00796	476.269	-0.00419	476.269	-0.000743466	476.269	-0.000598409
380	0.42666		580	0.70644		1000.03	7.55	-158.24	1.54291e-20			1000.03	-0.2429				990.018	0.05556	990.018	3.34405	980.018	5.7024	1030.02	8.22077	985.018	12.3727				476.65	-0.0168	476.65	-0.01912	476.65	-0.0204	476.65	-0.01895	476.65	-0.01427	476.65	-0.00796	476.65	-0.00408	476.65	-0.000415191	476.65	-0.000557865
381	0.42765		581	0.71746		1010.03	6.55	-157.234	2.63774e-20			1010.03	-1.1729				1000.03	0.56296	1000.03	3.46587	990.025	4.8924	1040.03	8.32483	995.025	11.0798				477.028	-0.01725	477.028	-0.01936	477.028	-0.02013	477.028	-0.01895	477.028	-0.01455	477.028	-0.00836	477.028	-0.00446	477.028	-0.000517799	477.028	-0.000541062
382	0.42861		582	0.65787		1020.04	7.65	-156.229	4.49605e-20			1020.04	-0.00451				1010.03	0.61296	1010.03	3.51156	1000.03	4.2444	1050.03	10.1147	1005.03	13.1511				477.405	-0.01751	477.405	-0.01994	477.405	-0.0205	477.405	-0.01911	477.405	-0.01443	477.405	-0.00858	477.405	-0.00424	477.405	-0.000497396	477.405	-0.000571172
383	0.4294		583	0.68882		1030.05	6.5	-155.223	7.64083e-20			1030.05	-1.08764				1020.04	0.07963	1020.04	3.19177	1010.04	4.9572	1060.04	9.1365	1015.04	12.9843				477.78	-0.01773	477.78	-0.02011	477.78	-0.02096	477.78	-0.01921	477.78	-0.01474	477.78	-0.00848	477.78	-0.00429	477.78	-0.000534149	477.78	-0.000348398
384	0.43044		584	0.65724		1040.05	7.225	-154.217	1.29467e-19			1040.05	-0.29723				1030.05	0.64815	1030.05	2.67402	1020.05	4.212	1070.05	8.97001	1025.05	13.3736				478.152	-0.01778	478.152	-0.0201	478.152	-0.02107	478.152	-0.01939	478.152	-0.01463	478.152	-0.00856	478.152	-0.00445	478.152	-0.000513018	478.152	-0.000646658
385	0.43208		585	0.7065		1050.06	7.65	-153.211	2.18721e-19			1050.06	0.19178				1040.05	0.68704	1040.05	3.80089	1030.05	4.6818	1080.05	9.17813	1035.05	11.6915				478.523	-0.01857	478.523	-0.0205	478.523	-0.0214	478.523	-0.01977	478.523	-0.01486	478.523	-0.00854	478.523	-0.00451	478.523	-0.000583681	478.523	-0.000220445
386	0.43462		586	0.64906		1060.07	9.4	-152.205	3.68408e-19			1060.07	2.00447				1050.06	0.58148	1050.06	4.44046	1040.06	4.9572	1090.06	8.38727	1045.06	12.6507				478.892	-0.01846	478.892	-0.02036	478.892	-0.02169	478.892	-0.01978	478.892	-0.0149	478.892	-0.0084	478.892	-0.00427	478.892	-0.000497401	478.892	-0.000116064
387	0.43701		587	0.673		1069.94	10.425	-151.2	6.187e-19			1069.94	3.09007				1060.07	2.0537	1060.07	4.80593	1050.07	6.0912	1100.07	9.1365	1055.07	13.1234				479.259	-0.01897	479.259	-0.02086	479.259	-0.02169	479.259	-0.01996	479.259	-0.01487	479.259	-0.00844	479.259	-0.00434	479.259	-0.000424267	479.259	-0.000244004
388	0.43978		588	0.71198		1079.95	10	-150.194	1.03595e-18			1079.95	2.72528				1069.94	0.90556	1069.94	5.06481	1059.94	6.7554	1109.94	9.57356	1064.94	13.596				479.623	-0.01956	479.623	-0.02102	479.623	-0.02187	479.623	-0.02015	479.623	-0.01519	479.623	-0.00855	479.623	-0.00462	479.623	-0.000306865	479.623	-0.000315505
389	0.44395		589	0.67234		1089.95	9.125	-149.188	1.72947e-18			1089.95	1.90933				1079.95	0.81296	1079.95	4.83639	1069.95	6.48	1119.95	7.80453	1074.95	12.6368				479.986	-0.01975	479.986	-0.0212	479.986	-0.02219	479.986	-0.02014	479.986	-0.01536	479.986	-0.00827	479.986	-0.0043	479.986	-0.000319179	479.986	-0.000206182
390	0.44791		590	0.67129		1099.96	8.875	-148.182	2.87869e-18			1099.96	1.71727				1089.95	1.05185	1089.95	3.17654	1079.95	5.913	1129.95	7.67966	1084.95	12.0807				480.347	-0.02056	480.347	-0.02124	480.347	-0.0223	480.347	-0.02043	480.347	-0.01549	480.347	-0.00841	480.347	-0.00426	480.347	-0.000351225	480.347	-4.1633e-05
391	0.45368		591	0.67881		1109.97	7.925	-147.176	4.77736e-18			1109.97	0.82414				1099.96	1.20741	1099.96	3.73998	1089.96	5.751	1139.96	7.07611	1094.96	13.4709				480.706	-0.02066	480.706	-0.02162	480.706	-0.02274	480.706	-0.02101	480.706	-0.01575	480.706	-0.00881	480.706	-0.00444	480.706	-0.000559408	480.706	-0.000493537
392	0.45858		592	0.68079		1119.97	7.625	-146.171	7.90483e-18			1119.97	0.57999				1109.97	0.95185	1109.97	3.16132	1099.97	5.1354	1149.97	8.30402	1104.97	12.9009				481.063	-0.02079	481.063	-0.0219	481.063	-0.02279	481.063	-0.02072	481.063	-0.01586	481.063	-0.00861	481.063	-0.00451	481.063	-0.000175325	481.063	-8.5261e-05
393	0.4637		593	0.72025		1129.98	6.75	-145.165	1.30409e-17			1129.98	-0.24013				1119.97	0.78704	1119.97	2.75016	1109.97	4.941	1159.97	8.63701	1114.97	12.8175				481.418	-0.02116	481.418	-0.02231	481.418	-0.02321	481.418	-0.0211	481.418	-0.01573	481.418	-0.00869	481.418	-0.00448	481.418	-0.000400334	481.418	-0.000299056
394	0.4705		594	0.65385		1139.99	6.725	-144.159	2.14504e-17			1139.99	-0.21119				1129.98	1.05926	1129.98	2.21719	1119.98	4.374	1169.98	8.53295	1124.98	10.343				481.772	-0.02112	481.772	-0.02252	481.772	-0.02312	481.772	-0.02108	481.772	-0.01596	481.772	-0.00869	481.772	-0.00455	481.772	-0.000222298	481.772	-0.000200335
395	0.47663		595	0.67327		1150	5.675	-143.153	3.51783e-17			1150	-1.20816				1139.99	0.70556	1139.99	2.21719	1129.99	4.3578	1179.99	8.01265	1134.99	10.8851				482.124	-0.02156	482.124	-0.02301	482.124	-0.02354	482.124	-0.02147	482.124	-0.01608	482.124	-0.00905	482.124	-0.00465	482.124	-0.000454342	482.124	-0.000237717
396	0.48329		596	0.60084		1160	7.3	-142.147	5.7521e-17			1160	0.46902				1150	0.10926	1150	3.49633	1140	3.6774	1190	9.28219	1145	10.8991				482.473	-0.02141	482.473	-0.02317	482.473	-0.02378	482.473	-0.02174	482.473	-0.01588	482.473	-0.00854	482.473	-0.00463	482.473	-0.00026842	482.473	-8.108e-05
397	0.4919		597	0.66623		1170.01	6.725	-141.142	9.37754e-17			1170.01	-0.05463				1160	1.17222	1160	2.33901	1150	4.7304	1200	7.84615	1155	12.7758				482.821	-0.02169	482.821	-0.02347	482.821	-0.02385	482.821	-0.02194	482.821	-0.01642	482.821	-0.00887	482.821	-0.00436	482.821	-0.00017597	482.821	-0.0001561
398	0.49947		598	0.70257		1180.02	7.25	-140.136	1.52428e-16			1180.02	0.52092				1170.01	0.94259	1170.01	3.72475	1160.01	4.3578	1210.01	8.13752	1165.01	12.2197				483.168	-0.02153	483.168	-0.02357	483.168	-0.02416	483.168	-0.02211	483.168	-0.01654	483.168	-0.00917	483.168	-0.00456	483.168	-0.000426142	483.168	-0.000149135
399	0.5091		599	0.65274		1190.02	7.125	-139.13	2.47031e-16			1190.02	0.44571				1180.02	0.34444	1180.02	3.42019	1170.02	4.698	1220.02	7.20098	1175.02	12.2336				483.512	-0.02171	483.512	-0.02395	483.512	-0.02433	483.512	-0.02218	483.512	-0.01657	483.512	-0.00938	483.512	-0.00471	483.512	-0.00034042	483.512	-0.000114726
400	0.51694		600	0.63377		1200.03	7.9	-138.124	3.99164e-16			1200.03	1.26976				1190.02	0.85741	1190.02	3.46587	1180.02	4.617	1230.02	7.4091	1185.02	10.6905				483.855	-0.02204	483.855	-0.02395	483.855	-0.02472	483.855	-0.02271	483.855	-0.01677	483.855	-0.00947	483.855	-0.00488	483.855	-0.000355124	483.855	-0.000383375
401	0.52535		601	0.6682		1210.04	7.275	-137.118	6.43079e-16			1210.04	0.69311				1200.03	0.79074	1200.03	3.78566	1190.03	5.1192	1240.03	8.22077	1195.03	10.5515				484.196	-0.02173	484.196	-0.02413	484.196	-0.02446	484.196	-0.02258	484.196	-0.01681	484.196	-0.00882	484.196	-0.00467	484.196	-0.000238056	484.196	-0.000145864
402	0.53624		602	0.62967		1220.04	8.625	-136.113	1.03298e-15			1220.04	2.09077				1210.04	1.28148	1210.04	3.72475	1200.04	4.7142	1250.04	8.0959	1205.04	10.3708				484.535	-0.02202	484.535	-0.02444	484.535	-0.02484	484.535	-0.02285	484.535	-0.01729	484.535	-0.00902	484.535	-0.00502	484.535	-0.000252589	484.535	-0.000192004
403	0.54479		603	0.63914		1230.05	7.675	-135.107	1.65436e-15			1230.05	1.18778				1220.04	1.00741	1220.04	3.19177	1210.04	5.589	1260.04	7.11773	1215.04	9.49496				484.873	-0.02227	484.873	-0.02485	484.873	-0.02526	484.873	-0.0232	484.873	-0.01742	484.873	-0.00954	484.873	-0.00464	484.873	-0.000483933	484.873	-0.000469598
404	0.55322		604	0.59926		1240.06	6.275	-134.101	2.64168e-15			1240.06	-0.16584				1230.05	0.2463	1230.05	2.94813	1220.05	4.9734	1270.05	8.4497	1225.05	9.95372				485.209	-0.02209	485.209	-0.02456	485.209	-0.02523	485.209	-0.02312	485.209	-0.01709	485.209	-0.00937	485.209	-0.00471	485.209	-3.006e-06	485.209	4.7084e-05
405	0.56347		605	0.62766		1250.06	6.825	-133.095	4.20578e-15			1250.06	0.42992				1240.06	0.18889	1240.06	2.99381	1230.06	4.0662	1280.06	6.61824	1235.06	9.0223				485.543	-0.02239	485.543	-0.02489	485.543	-0.02543	485.543	-0.0234	485.543	-0.01737	485.543	-0.00909	485.543	-0.00441	485.543	9.4153e-05	485.543	0.000283758
406	0.57134		606	0.59713		1259.94	5.75	-132.089	6.67615e-15			1259.94	-0.6005				1250.06	0.89259	1250.06	2.78062	1240.06	4.4226	1290.06	8.47052	1245.06	10.2735				485.876	-0.02298	485.876	-0.02531	485.876	-0.02571	485.876	-0.02367	485.876	-0.01796	485.876	-0.00941	485.876	-0.0046	485.876	-0.000337597	485.876	-0.000251097
407	0.58132		607	0.60312		1269.95	5.65	-131.084	1.05662e-14			1269.95	-0.65588				1259.94	1.30926	1259.94	1.83649	1249.94	3.726	1299.94	7.80453	1254.94	10.0927				486.207	-0.02336	486.207	-0.02515	486.207	-0.02592	486.207	-0.0238	486.207	-0.01798	486.207	-0.0098	486.207	-0.00484	486.207	-0.000491369	486.207	-0.000214843
408	0.58969		608	0.57322		1279.95	5.55	-130.078	1.66735e-14			1279.95	-0.71181				1269.95	0.39074	1269.95	2.99381	1259.95	3.6612	1309.95	7.01367	1264.95	10.9547				486.536	-0.02376	486.536	-0.02549	486.536	-0.02613	486.536	-0.02399	486.536	-0.01797	486.536	-0.00941	486.536	-0.00496	486.536	-0.000145554	486.536	-4.2222e-05
409	0.59837		609	0.58622		1289.96	6.05	-129.072	2.6233e-14			1289.96	-0.16828				1279.95	0.3463	1279.95	2.41515	1269.95	3.5964	1319.95	8.53295	1274.95	11.4273				486.864	-0.02418	486.864	-0.02566	486.864	-0.02655	486.864	-0.0243	486.864	-0.0181	486.864	-0.00971	486.864	-0.00495	486.864	-0.000237629	486.864	-0.000320887
410	0.60866		610	0.5802		1299.97	7.3	-128.066	4.11514e-14			1299.97	1.12474				1289.96	0.68148	1289.96	2.64357	1279.96	3.9204	1329.96	7.63803	1284.96	11.1493				487.19	-0.02446	487.19	-0.02557	487.19	-0.02641	487.19	-0.02453	487.19	-0.01838	487.19	-0.00943	487.19	-0.00474	487.19	-0.000215743	487.19	-0.000103685
411	0.61647		611	0.61274		1309.97	7.85	-127.06	6.43628e-14			1309.97	1.71726				1299.97	0.82963	1299.97	3.03949	1289.97	4.7304	1339.97	6.99286	1294.97	10.6071				487.515	-0.02471	487.515	-0.02531	487.515	-0.0266	487.515	-0.02458	487.515	-0.01806	487.515	-0.00952	487.515	-0.00449	487.515	3.3165e-05	487.515	-1.9535e-05
412	0.62623		612	0.56938		1319.98	7.9	-126.055	1.00601e-13			1319.98	1.80931				1309.97	0.82778	1309.97	2.71971	1299.97	5.0868	1349.97	6.99286	1304.97	10.0649				487.838	-0.0251	487.838	-0.02585	487.838	-0.02684	487.838	-0.02451	487.838	-0.01841	487.838	-0.00996	487.838	-0.00477	487.838	-0.000306974	487.838	2.3528e-05
413	0.63411		613	0.55934		1329.99	6.7	-125.049	1.5577e-13			1329.99	0.65088				1319.98	0.48148	1319.98	2.96335	1309.98	5.1192	1359.98	6.38931	1314.98	9.93982				488.16	-0.02571	488.16	-0.02585	488.16	-0.02717	488.16	-0.0249	488.16	-0.01843	488.16	-0.00998	488.16	-0.00497	488.16	-0.000175734	488.16	3.584e-06
414	0.64179		614	0.55745		1339.99	6.85	-124.043	2.43579e-13			1339.99	0.842				1329.99	0.3463	1329.99	2.30855	1319.99	4.3416	1369.99	6.49337	1324.99	10.9964				488.48	-0.02579	488.48	-0.02564	488.48	-0.02696	488.48	-0.02476	488.48	-0.01829	488.48	-0.00968	488.48	-0.00467	488.48	6.2365e-05	488.48	0.000148415
415	0.65096		615	0.58149		1350	5.475	-123.037	3.78198e-13			1350	-0.49232				1339.99	0.42222	1339.99	2.03445	1329.99	4.4388	1379.99	6.30606	1334.99	9.88421				488.799	-0.02623	488.799	-0.02613	488.799	-0.02737	488.799	-0.02529	488.799	-0.01917	488.799	-0.01009	488.799	-0.00502	488.799	-6.9757e-05	488.799	-0.000125455
416	0.65816		616	0.582		1360.01	6.375	-122.031	5.73165e-13			1360.01	0.44794				1350	0.13148	1350	2.24764	1340	3.5478	1390	5.6817	1345	9.43936				489.117	-0.02612	489.117	-0.02578	489.117	-0.02748	489.117	-0.02516	489.117	-0.01894	489.117	-0.00981	489.117	-0.00484	489.117	-5.186e-06	489.117	0.000161423
417	0.66563		617	0.55748		1370.01	5.25	-121.026	8.84044e-13			1370.01	-0.63722				1360.01	0.32222	1360.01	2.67402	1350.01	4.131	1400.01	6.65987	1355.01	6.83971				489.432	-0.02605	489.432	-0.02579	489.432	-0.02742	489.432	-0.02533	489.432	-0.0187	489.432	-0.00981	489.432	-0.00454	489.432	0.000245736	489.432	0.000248878
418	0.67478		618	0.52168		1380.02	4.65	-120.02	1.3561e-12			1380.02	-1.19779				1370.01	0.52407	1370.01	2.26287	1360.01	3.402	1410.01	6.55581	1365.01	7.70162				489.747	-0.02619	489.747	-0.02619	489.747	-0.02775	489.747	-0.02546	489.747	-0.01915	489.747	-0.0099	489.747	-0.00481	489.747	-0.000150577	489.747	0.000196812
419	0.68185		619	0.54652		1390.03	4.45	-119.014	2.0748e-12			1390.03	-1.35874				1380.02	0.14815	1380.02	2.38469	1370.02	3.0132	1420.02	6.18119	1375.02	8.81377				490.06	-0.02615	490.06	-0.02642	490.06	-0.02809	490.06	-0.02586	490.06	-0.01907	490.06	-0.00983	490.06	-0.00515	490.06	-4.5982e-05	490.06	6.7763e-05
420	0.69049		620	0.57603		1400.04	4.6	-118.008	3.15406e-12			1400.04	-1.17008				1390.03	0.19259	1390.03	2.32378	1380.03	2.8836	1430.03	6.28525	1385.03	10.913				490.372	-0.02619	490.372	-0.02651	490.372	-0.02812	490.372	-0.02601	490.372	-0.01948	490.372	-0.01022	490.372	-0.00497	490.372	-0.000362471	490.372	-0.000175348
421	0.6966		621	0.53855		1410.04	6.075	-117.002	4.7917e-12			1410.04	0.34321				1400.04	-0.01296	1400.04	1.76035	1390.04	2.9808	1440.04	6.95123	1395.04	11.3161				490.682	-0.02592	490.682	-0.02647	490.682	-0.02862	490.682	-0.0261	490.682	-0.01948	490.682	-0.01016	490.682	-0.00484	490.682	-0.000305787	490.682	-4.464e-06
422	0.70246		622	0.56534		1420.05	6.425	-115.997	7.2567e-12			1420.05	0.73114				1410.04	0.42778	1410.04	1.76035	1400.04	3.9366	1450.04	6.76393	1405.04	11.5524				490.991	-0.02557	490.991	-0.02649	490.991	-0.02837	490.991	-0.02616	490.991	-0.01932	490.991	-0.01018	490.991	-0.00482	490.991	-0.000319372	490.991	0.000137327
423	0.70954		623	0.55937		1430.06	5.7	-114.991	1.09542e-11			1430.06	0.04371				1420.05	0.56667	1420.05	3.02427	1410.05	4.1634	1460.05	6.95123	1415.05	11.5107				491.298	-0.02499	491.298	-0.02628	491.298	-0.0282	491.298	-0.02568	491.298	-0.01925	491.298	-0.01012	491.298	-0.00484	491.298	7.4207e-05	491.298	0.000206031
424	0.71495		624	0.55485		1440.06	7.575	-113.985	1.64829e-11			1440.06	1.95594				1430.06	0.78333	1430.06	2.90244	1420.06	3.6936	1470.06	5.32789	1425.06	10.343				491.605	-0.02497	491.605	-0.0265	491.605	-0.02842	491.605	-0.0261	491.605	-0.01955	491.605	-0.00996	491.605	-0.00472	491.605	-0.000276653	491.605	1.999e-05
425	0.72148		625	0.50382		1449.94	6.2	-112.979	2.47422e-11			1449.94	0.61735				1440.06	0.54444	1440.06	2.79585	1430.06	4.9086	1480.06	6.65987	1435.06	10.2179				491.91	-0.02492	491.91	-0.02679	491.91	-0.02871	491.91	-0.0263	491.91	-0.01968	491.91	-0.0103	491.91	-0.00489	491.91	-0.000230038	491.91	0.000107803
426	0.72636		626	0.51616		1459.94	6.375	-111.973	3.70127e-11			1459.94	0.82891				1449.94	0.70926	1449.94	2.46083	1439.94	4.0176	1489.94	5.11977	1444.94	9.73129				492.213	-0.02443	492.213	-0.02658	492.213	-0.02853	492.213	-0.02642	492.213	-0.01941	492.213	-0.00997	492.213	-0.00473	492.213	5.9942e-05	492.213	6.666e-06
427	0.73093		627	0.54058		1469.95	5.175	-110.968	5.52206e-11			1469.95	-0.33484				1459.94	0.34815	1459.94	2.75016	1449.94	4.131	1499.94	5.93144	1454.94	10.8712				492.516	-0.02402	492.516	-0.02637	492.516	-0.02846	492.516	-0.0261	492.516	-0.01949	492.516	-0.01028	492.516	-0.00482	492.516	9.8806e-05	492.516	-3.2858e-05
428	0.73627		628	0.55665		1479.96	4.65	-109.962	8.21275e-11			1479.96	-0.82391				1469.95	0.55	1469.95	2.8263	1459.95	3.3534	1509.95	5.5152	1464.95	9.53667				492.817	-0.02347	492.817	-0.02612	492.817	-0.02811	492.817	-0.02595	492.817	-0.01896	492.817	-0.00965	492.817	-0.0042	492.817	0.000407446	492.817	0.000400264
429	0.74028		629	0.53999		1489.96	4.975	-108.956	1.21799e-10			1489.96	-0.46328				1479.96	0.13148	1479.96	2.04968	1469.96	3.0132	1519.96	5.91063	1474.96	7.99356				493.117	-0.02353	493.117	-0.02604	493.117	-0.02834	493.117	-0.02589	493.117	-0.01903	493.117	-0.00988	493.117	-0.0043	493.117	0.000391036	493.117	0.000156773
430	0.74375		630	0.50058		1499.97	4.725	-107.95	1.80105e-10			1499.97	-0.67796				1489.96	0.74259	1489.96	1.27305	1479.96	3.2238	1529.96	6.55581	1484.96	7.29847				493.416	-0.02362	493.416	-0.02667	493.416	-0.02904	493.416	-0.02628	493.416	-0.01941	493.416	-0.01	493.416	-0.00471	493.416	2.5914e-05	493.416	0.000175468
431	0.74779		631	0.4841		1509.98	4.025	-106.944	2.65537e-10			1509.98	-1.34293				1499.97	1.02963	1499.97	1.88217	1489.97	3.0618	1539.97	7.01367	1494.97	7.61821				493.713	-0.02308	493.713	-0.02627	493.713	-0.02829	493.713	-0.02593	493.713	-0.01882	493.713	-0.00971	493.713	-0.00407	493.713	0.000316796	493.713	0.000480215
432	0.75073		632	0.4841		1519.98	5.175	-105.939	3.90344e-10			1519.98	-0.1582				1509.98	0.2	1509.98	1.88217	1499.98	2.6082	1549.98	5.86901	1504.98	9.18912				494.01	-0.02292	494.01	-0.02577	494.01	-0.02802	494.01	-0.02599	494.01	-0.01881	494.01	-0.00943	494.01	-0.00411	494.01	0.000493119	494.01	0.000547578
433	0.75346		633	0.53813		1529.99	5.175	-104.933	5.72126e-10			1529.99	-0.12374				1519.98	0.18333	1519.98	1.60807	1509.98	3.3534	1559.98	5.6817	1514.98	8.68866				494.305	-0.0229	494.305	-0.02558	494.305	-0.02806	494.305	-0.0259	494.305	-0.01875	494.305	-0.00953	494.305	-0.00404	494.305	0.00060717	494.305	0.000398094
434	0.75539		634	0.47287		1540	4.85	-103.927	8.36098e-10			1540	-0.41456				1529.99	-0.03889	1529.99	1.54716	1519.99	3.3534	1569.99	6.34768	1524.99	8.89718				494.599	-0.0226	494.599	-0.02564	494.599	-0.02816	494.599	-0.02602	494.599	-0.0188	494.599	-0.00968	494.599	-0.00408	494.599	0.000527998	494.599	0.000514241
435	0.75712		635	0.47607		1550.01	5.375	-102.921	1.21826e-09			1550.01	0.14434				1540	-0.20926	1540	2.43038	1530	3.1428	1580	6.16038	1535	9.45326				494.892	-0.02234	494.892	-0.02519	494.892	-0.02771	494.892	-0.02566	494.892	-0.01837	494.892	-0.00922	494.892	-0.00395	494.892	0.00083344	494.892	0.000851848
436	0.75806		636	0.51104		1560.01	4	-101.915	1.76989e-09			1560.01	-1.19702				1550.01	0.15	1550.01	2.18673	1540.01	3.483	1590.01	5.01571	1545.01	9.7452				495.184	-0.02253	495.184	-0.02546	495.184	-0.02798	495.184	-0.02587	495.184	-0.01868	495.184	-0.00937	495.184	-0.00399	495.184	0.00042271	495.184	0.000514754
437	0.75793		637	0.47618		1570.02	5.1	-100.91	2.56374e-09			1570.02	-0.06365				1560.01	0.00741	1560.01	2.20196	1550.01	2.592	1600.01	6.202	1555.01	9.18912				495.475	-0.02189	495.475	-0.02502	495.475	-0.02769	495.475	-0.02541	495.475	-0.01835	495.475	-0.00918	495.475	-0.00391	495.475	0.000690396	495.475	0.000730637
438	0.75751		638	0.49759		1580.03	5.675	-99.9038	3.70275e-09			1580.03	0.54446				1570.02	0.67222	1570.02	2.1715	1560.02	3.3048	1610.02	4.97409	1565.02	8.45232				495.764	-0.022	495.764	-0.02486	495.764	-0.02725	495.764	-0.02524	495.764	-0.01805	495.764	-0.00888	495.764	-0.00356	495.764	0.000840365	495.764	0.000767389
439	0.7563		639	0.47059		1590.03	5.925	-98.898	5.33208e-09			1590.03	0.82732				1580.03	0.06852	1580.03	1.76035	1570.03	3.6774	1620.03	4.01673	1575.03	8.31331				496.053	-0.02184	496.053	-0.02456	496.053	-0.02742	496.053	-0.02514	496.053	-0.01802	496.053	-0.00908	496.053	-0.00352	496.053	0.000814296	496.053	0.000580874
440	0.75451		640	0.43994		1600.04	5	-97.8922	7.65585e-09			1600.04	-0.06507				1590.03	0.66852	1590.03	1.42533	1580.03	3.8394	1630.03	4.20404	1585.03	8.38282				496.341	-0.02175	496.341	-0.02452	496.341	-0.02728	496.341	-0.02507	496.341	-0.01796	496.341	-0.00884	496.341	-0.0037	496.341	0.000819274	496.341	0.000602734
441	0.75217		641	0.47375		1610.05	4.975	-96.8864	1.09601e-08			1610.05	-0.0577				1600.04	0.95741	1600.04	2.67402	1590.04	3.24	1640.04	4.18323	1595.04	7.74333				496.627	-0.02126	496.627	-0.02427	496.627	-0.02724	496.627	-0.02505	496.627	-0.0177	496.627	-0.00876	496.627	-0.0034	496.627	0.000889438	496.627	0.000835161
442	0.74991		642	0.45761		1620.05	4.1	-95.8806	1.56444e-08			1620.05	-0.90058				1610.05	0.28889	1610.05	1.77558	1600.05	3.2238	1650.05	4.32891	1605.05	7.31237				496.913	-0.02098	496.913	-0.02386	496.913	-0.02682	496.913	-0.02452	496.913	-0.01761	496.913	-0.00847	496.913	-0.00316	496.913	0.00103	496.913	0.000620434
443	0.74594		643	0.44144		1630.06	4.55	-94.8748	2.22653e-08			1630.06	-0.4187				1620.05	0.72593	1620.05	1.80603	1610.05	2.6568	1660.05	3.91267	1615.05	7.29847				497.198	-0.02081	497.198	-0.02375	497.198	-0.02667	497.198	-0.02428	497.198	-0.01734	497.198	-0.0084	497.198	-0.00315	497.198	0.00102	497.198	0.000885777
444	0.74175		644	0.44628		1639.93	3	-93.869	3.15953e-08			1639.93	-1.93747				1630.06	0.61111	1630.06	1.69944	1620.06	2.9484	1670.06	4.74515	1625.06	6.7424				497.481	-0.02066	497.481	-0.02348	497.481	-0.02647	497.481	-0.02414	497.481	-0.01695	497.481	-0.00808	497.481	-0.00304	497.481	0.0012	497.481	0.000904754
445	0.73683		645	0.45471		1649.94	2.925	-92.8632	4.47036e-08			1649.94	-1.98105				1639.93	0.14259	1639.93	2.15627	1629.93	1.944	1679.93	5.59845	1634.93	6.56167				497.764	-0.02025	497.764	-0.02302	497.764	-0.02601	497.764	-0.02355	497.764	-0.01688	497.764	-0.0079	497.764	-0.00276	497.764	0.00118	497.764	0.000984861
446	0.73034		646	0.41264		1659.95	4.2	-91.8574	6.30649e-08			1659.95	-0.67486				1649.94	0.88148	1649.94	1.44056	1639.94	1.8954	1689.94	5.72332	1644.94	6.60338				498.046	-0.02	498.046	-0.02263	498.046	-0.02585	498.046	-0.02357	498.046	-0.01663	498.046	-0.00785	498.046	-0.00266	498.046	0.00122	498.046	0.000942801
447	0.72524		647	0.4301		1669.96	4	-90.8516	8.87074e-08			1669.96	-0.8439				1659.95	0.13889	1659.95	2.49129	1649.95	2.7216	1699.95	5.43195	1654.95	7.35408				498.327	-0.01964	498.327	-0.02249	498.327	-0.02571	498.327	-0.02324	498.327	-0.01633	498.327	-0.00771	498.327	-0.00255	498.327	0.00114	498.327	0.000984877
448	0.71978		648	0.39771		1679.96	3.725	-89.8458	1.24411e-07			1679.96	-1.08815				1669.96	0.61852	1669.96	1.80603	1659.96	2.592	1709.96	6.11875	1664.96	7.21506				498.606	-0.01959	498.606	-0.02234	498.606	-0.02558	498.606	-0.02308	498.606	-0.01619	498.606	-0.00789	498.606	-0.00279	498.606	0.00101	498.606	0.000695924
449	0.71218		649	0.43309		1689.97	4.25	-88.84	1.73974e-07			1689.97	-0.53263				1679.96	1.05185	1679.96	1.69944	1669.96	2.4138	1719.96	5.09896	1674.96	6.97873				498.886	-0.0192	498.886	-0.02216	498.886	-0.02528	498.886	-0.0228	498.886	-0.01613	498.886	-0.00761	498.886	-0.00257	498.886	0.00101	498.886	0.000810113
450	0.70584		650	0.40223		1699.98	5.35	-87.8342	2.42571e-07			1699.98	0.59768				1689.97	-0.02593	1689.97	1.77558	1679.97	2.754	1729.97	5.03652	1684.97	6.70069				499.164	-0.01855	499.164	-0.02143	499.164	-0.02469	499.164	-0.0222	499.164	-0.01541	499.164	-0.00712	499.164	-0.00206	499.164	0.00125	499.164	0.00112
451	0.69763		651	0.41767		1709.98	5.525	-86.8284	3.37226e-07			1709.98	0.80278				1699.98	-0.12593	1699.98	2.21719	1689.98	3.4668	1739.98	3.70455	1694.98	6.85361				499.441	-0.01836	499.441	-0.0211	499.441	-0.02411	499.441	-0.02159	499.441	-0.01522	499.441	-0.00699	499.441	-0.00182	499.441	0.00157	499.441	0.00126
452	0.69087		652	0.39152		1719.99	4.375	-85.8226	4.67447e-07			1719.99	-0.31734				1709.98	0.23333	1709.98	2.53697	1699.98	3.5802	1749.98	4.37054	1704.98	7.11775				499.718	-0.01811	499.718	-0.02062	499.718	-0.02382	499.718	-0.02126	499.718	-0.01479	499.718	-0.0066	499.718	-0.00173	499.718	0.00148	499.718	0.0012
453	0.68412		653	0.41566		1730	4.7	-84.8168	6.4606e-07			1730	0.03734				1719.99	0.17593	1719.99	1.33397	1709.99	2.835	1759.99	5.07815	1714.99	6.51997				499.993	-0.01778	499.993	-0.02044	499.993	-0.02359	499.993	-0.021	499.993	-0.01431	499.993	-0.00648	499.993	-0.00164	499.993	0.00177	499.993	0.00123
454	0.67583		654	0.40499		1740	3.55	-83.811	8.90314e-07			1740	-1.08319				1730	0.33704	1730	1.63852	1720	3.0456	1770	4.07917	1725	6.15852				500.268	-0.0178	500.268	-0.02023	500.268	-0.02338	500.268	-0.02089	500.268	-0.01439	500.268	-0.00639	500.268	-0.00145	500.268	0.00161	500.268	0.00117
455	0.66906		655	0.40473		1750.01	4.25	-82.8052	1.22333e-06			1750.01	-0.35393				1740	0.31667	1740	1.68421	1730	2.3004	1780	3.70455	1735	5.14368				500.543	-0.01735	500.543	-0.0195	500.543	-0.02275	500.543	-0.02041	500.543	-0.01405	500.543	-0.00577	500.543	-0.00127	500.543	0.00165	500.543	0.00137
456	0.66033		656	0.37104		1760.02	3.95	-81.7994	1.676e-06			1760.02	-0.62486				1750.01	0.02963	1750.01	1.45579	1740.01	2.754	1790.01	4.45379	1745.01	5.54684				500.816	-0.01733	500.816	-0.01954	500.816	-0.0225	500.816	-0.02004	500.816	-0.0137	500.816	-0.00575	500.816	-0.00115	500.816	0.00185	500.816	0.00126
457	0.65312		657	0.40616		1770.02	3.45	-80.7936	2.28949e-06			1770.02	-1.096				1760.02	0.2037	1760.02	1.16646	1750.02	2.5596	1800.02	5.41114	1755.02	5.57464				501.089	-0.01712	501.089	-0.01911	501.089	-0.02229	501.089	-0.01984	501.089	-0.01347	501.089	-0.00538	501.089	-0.00108	501.089	0.00197	501.089	0.00135
458	0.64545		658	0.40521		1780.03	2.275	-79.7878	3.11841e-06			1780.03	-2.24233				1770.02	-0.08148	1770.02	0.7553	1760.02	2.2356	1810.02	4.57866	1765.02	5.63025				501.361	-0.01681	501.361	-0.0188	501.361	-0.0219	501.361	-0.01935	501.361	-0.01317	501.361	-0.0052	501.361	-0.000781745	501.361	0.00201	501.361	0.00154
459	0.63489		659	0.37173		1790.04	3.75	-78.782	4.23508e-06			1790.04	-0.73885				1780.03	-0.26111	1780.03	1.88217	1770.03	1.4742	1820.03	3.64211	1775.03	6.42265				501.632	-0.01681	501.632	-0.01841	501.632	-0.02124	501.632	-0.01898	501.632	-0.01284	501.632	-0.005	501.632	-0.000568537	501.632	0.00205	501.632	0.00155
460	0.62583		660	0.36281		1800.05	3.675	-77.7762	5.73486e-06			1800.05	-0.78557				1790.04	0.77963	1790.04	1.54716	1780.04	2.43	1830.04	4.95328	1785.04	6.97873				501.903	-0.01695	501.903	-0.01816	501.903	-0.02111	501.903	-0.01869	501.903	-0.0126	501.903	-0.00489	501.903	-0.000400052	501.903	0.00207	501.903	0.00134
461	0.61471		661	0.42414		1810.05	3.95	-76.7704	7.74315e-06			1810.05	-0.48247				1800.05	0.39259	1800.05	1.47102	1790.05	2.3814	1840.05	4.62028	1795.05	7.03434				502.173	-0.01658	502.173	-0.018	502.173	-0.02079	502.173	-0.01862	502.173	-0.01227	502.173	-0.00465	502.173	-0.000162992	502.173	0.00197	502.173	0.00139
462	0.60568		662	0.37821		1820.06	3.325	-75.7646	1.04243e-05			1820.06	-1.07957				1810.05	0.14074	1810.05	1.15123	1800.05	2.5596	1850.05	6.28525	1805.05	6.82581				502.442	-0.01621	502.442	-0.01776	502.442	-0.02019	502.442	-0.01796	502.442	-0.0118	502.442	-0.00439	502.442	-3.0043e-05	502.442	0.00227	502.442	0.00155
463	0.59571		663	0.38062		1830.07	4.55	-74.7588	1.3993e-05			1830.07	0.17315				1820.06	0.77778	1820.06	1.82126	1810.06	2.1546	1860.06	4.72434	1815.06	6.90922				502.71	-0.016	502.71	-0.01733	502.71	-0.01979	502.71	-0.01753	502.71	-0.01146	502.71	-0.00404	502.71	0.000282049	502.71	0.00224	502.71	0.00157
464	0.58202		664	0.36334		1839.94	4.425	-73.753	1.87289e-05			1839.94	0.07531				1830.07	0.28333	1830.07	1.30351	1820.07	2.9484	1870.07	4.72434	1825.07	7.60431				502.979	-0.01591	502.979	-0.01689	502.979	-0.01953	502.979	-0.01712	502.979	-0.01119	502.979	-0.00378	502.979	0.000337958	502.979	0.00224	502.979	0.00183
465	0.57075		665	0.34477		1849.95	3.7	-72.7472	2.49949e-05			1849.95	-0.62233				1839.94	0.21481	1839.94	1.41011	1829.94	2.8674	1879.94	3.51724	1834.94	6.58948				503.246	-0.01538	503.246	-0.01651	503.246	-0.01909	503.246	-0.0168	503.246	-0.01092	503.246	-0.00358	503.246	0.000531699	503.246	0.00252	503.246	0.00177
466	0.55936		666	0.3448		1859.95	3.85	-71.7414	3.32602e-05			1859.95	-0.44516				1849.95	-0.15	1849.95	2.4456	1839.95	2.3976	1889.95	4.3081	1844.95	6.38095				503.513	-0.01494	503.513	-0.01599	503.513	-0.01874	503.513	-0.01643	503.513	-0.01042	503.513	-0.00307	503.513	0.000857997	503.513	0.00253	503.513	0.00153
467	0.54501		667	0.34039		1869.96	4.525	-70.7356	4.41304e-05			1869.96	0.25683				1859.95	0.15926	1859.95	1.5167	1849.95	2.4948	1899.95	3.73556	1854.95	6.39485				503.779	-0.0146	503.779	-0.01584	503.779	-0.0184	503.779	-0.01613	503.779	-0.01021	503.779	-0.00308	503.779	0.000861703	503.779	0.00258	503.779	0.00183
468	0.53348		668	0.38132		1879.97	4.55	-69.7298	5.83835e-05			1879.97	0.30864				1869.96	0.03333	1869.96	1.72989	1859.96	2.9322	1909.96	4.22485	1864.96	7.08994				504.045	-0.01418	504.045	-0.01511	504.045	-0.0176	504.045	-0.01567	504.045	-0.00959	504.045	-0.00243	504.045	0.00142	504.045	0.00289	504.045	0.00202
469	0.5187		669	0.33239		1889.97	3.325	-68.724	7.7016e-05			1889.97	-0.88972				1879.97	-0.15185	1879.97	1.60807	1869.97	2.9484	1919.97	3.76699	1874.97	6.18632				504.31	-0.01362	504.31	-0.01467	504.31	-0.01727	504.31	-0.01524	504.31	-0.00931	504.31	-0.00229	504.31	0.00147	504.31	0.00275	504.31	0.00213
470	0.50605		670	0.32586		1899.98	3.075	-67.7182	0.000101301			1899.98	-1.11326				1889.97	0.12222	1889.97	1.2426	1879.97	2.1546	1929.97	3.41318	1884.97	6.13072				504.575	-0.01329	504.575	-0.01451	504.575	-0.01699	504.575	-0.015	504.575	-0.00919	504.575	-0.00233	504.575	0.00159	504.575	0.00279	504.575	0.00176
471	0.49286		671	0.33095		1909.99	2.575	-66.7124	0.000132857			1909.99	-1.58697				1899.98	0.25556	1899.98	0.89236	1889.98	1.9926	1939.98	5.07815	1894.98	6.49216				504.839	-0.01275	504.839	-0.01405	504.839	-0.01627	504.839	-0.01446	504.839	-0.00851	504.839	-0.00193	504.839	0.00195	504.839	0.00293	504.839	0.00214
472	0.47588		672	0.33074		1919.99	2.975	-65.7066	0.00017374			1919.99	-1.16085				1909.99	0.12778	1909.99	1.69944	1899.99	1.6686	1949.99	3.57968	1904.99	7.93796				505.103	-0.01244	505.103	-0.01354	505.103	-0.01604	505.103	-0.01423	505.103	-0.00826	505.103	-0.00163	505.103	0.00201	505.103	0.00276	505.103	0.0018
473	0.46205		673	0.37326		1930	2.725	-64.7008	0.000226547			1930	-1.3849				1919.99	-0.01481	1919.99	0.80099	1909.99	1.9278	1959.99	4.80759	1914.99	7.81284				505.366	-0.01192	505.366	-0.01295	505.366	-0.01548	505.366	-0.01343	505.366	-0.00792	505.366	-0.00125	505.366	0.00232	505.366	0.00297	505.366	0.00191
474	0.44421		674	0.35388		1940.01	3.675	-63.695	0.00029455			1940.01	-0.40912				1930	0.51111	1930	1.31874	1920	1.7658	1970	4.24566	1925	7.47919				505.629	-0.01107	505.629	-0.01245	505.629	-0.01483	505.629	-0.01287	505.629	-0.00716	505.629	-0.000899102	505.629	0.00246	505.629	0.00332	505.629	0.00246
475	0.42935		675	0.32448		1950.02	3.35	-62.6892	0.000381861			1950.02	-0.70851				1940.01	0.23148	1940.01	0.81622	1930.01	2.3814	1980.01	3.70455	1935.01	6.13072				505.891	-0.01058	505.891	-0.01174	505.891	-0.01408	505.891	-0.0124	505.891	-0.00663	505.891	-0.000395527	505.891	0.00298	505.891	0.00335	505.891	0.0024
476	0.41394		676	0.33395		1960.02	3.05	-61.6834	0.000493624			1960.02	-0.98307				1950.02	0.18148	1950.02	1.01418	1940.02	2.1708	1990.02	3.18425	1945.02	6.39485				506.153	-0.01026	506.153	-0.01147	506.153	-0.01394	506.153	-0.01197	506.153	-0.00645	506.153	-0.000361428	506.153	0.00297	506.153	0.00333	506.153	0.00222
477	0.39416		677	0.32892		1970.03	2.875	-60.6776	0.00063626			1970.03	-1.13278				1960.02	-0.25556	1960.02	1.37965	1950.02	1.9764	2000.02	3.66293	1955.02	6.13072				506.415	-0.00951	506.415	-0.01094	506.415	-0.01342	506.415	-0.01152	506.415	-0.00611	506.415	-5.17e-07	506.415	0.00318	506.415	0.00335	506.415	0.00251
478	0.37825		678	0.34372		1980.04	3.075	-59.6718	0.000817748			1980.04	-0.90767				1970.03	0.57593	1970.03	1.48625	1960.03	1.863	2010.03	3.68374	1965.03	6.39485				506.676	-0.00914	506.676	-0.01035	506.676	-0.01255	506.676	-0.01088	506.676	-0.00545	506.676	0.000382832	506.676	0.00357	506.676	0.0037	506.676	0.00242
479	0.35957		679	0.28241		1990.04	3.1	-58.666	0.00105			1990.04	-0.85771				1980.04	0.56481	1980.04	1.33397	1970.04	1.9926	2020.04	3.60049	1975.04	6.86751				506.937	-0.00873	506.937	-0.00969	506.937	-0.01223	506.937	-0.01042	506.937	-0.00513	506.937	0.000738255	506.937	0.0038	506.937	0.00362	506.937	0.00234
480	0.34584		680	0.32246		2000.05	3.15	-57.6602	0.00134			2000.05	-0.78292				1990.04	-0.15926	1990.04	1.60807	1980.04	2.0088	2030.04	2.66395	1985.04	7.18726				507.198	-0.00859	507.198	-0.0093	507.198	-0.01169	507.198	-0.01002	507.198	-0.00479	507.198	0.000816599	507.198	0.00386	507.198	0.0035	507.198	0.00252
481	0.3313		681	0.2735		2999.94	1.1	-56.6544	0.00171			2999.94	-1.00241				2000.05	0.4963	2000.05	1.85172	1990.05	2.0412	2040.05	3.9543	1995.05	6.93702				507.458	-0.008	507.458	-0.00883	507.458	-0.01108	507.458	-0.00956	507.458	-0.00433	507.458	0.00117	507.458	0.0042	507.458	0.00373	507.458	0.00244
482	0.31295		682	0.26562		3999.97	0.925	-55.6486	0.00217			3999.97	-0.19924				2999.94	0.14444	2999.94	0.72485	2989.94	0.7128	3039.94	1.66497	2994.94	5.00467				507.718	-0.0074	507.718	-0.00799	507.718	-0.01032	507.718	-0.00879	507.718	-0.00346	507.718	0.00156	507.718	0.00469	507.718	0.00393	507.718	0.00272
483	0.29981		683	0.31341		4999.99	-0.2	-54.6428	0.00275			4999.99	-0.80118				3999.97	-0.08704	3999.97	0.57257	3989.97	0.5994	4039.97	0.31218	3994.97	1.97406				507.978	-0.0072	507.978	-0.00773	507.978	-0.01027	507.978	-0.00852	507.978	-0.00359	507.978	0.00164	507.978	0.00433	507.978	0.00377	507.978	0.00242
484	0.2851		684	0.27161		6000.02	0.35	-53.637	0.00347			6000.02	0.02853				4999.99	-0.31296	4999.99	0.22233	4989.99	-0.1296	5039.99	-2.02178e-16	4994.99	0.47266				508.237	-0.0068	508.237	-0.00713	508.237	-0.00953	508.237	-0.00795	508.237	-0.00327	508.237	0.0022	508.237	0.00481	508.237	0.00398	508.237	0.00261
485	0.27437		685	0.25592		7000.04	0.175	-52.6312	0.00437			7000.04	0.00309				6000.02	-0.15741	6000.02	0.14619	5990.02	0.2268	6040.02	-0.39543	5995.02	-0.26414				508.497	-0.00657	508.497	-0.00675	508.497	-0.00901	508.497	-0.00746	508.497	-0.0027	508.497	0.00227	508.497	0.00493	508.497	0.00417	508.497	0.00254
486	0.26333		686	0.31521		7999.93	-0.675	-51.6254	0.00549			7999.93	-0.76693				7000.04	0.25185	7000.04	0.17664	6990.04	0.1134	7040.04	-0.1665	6995.04	1.37628				508.756	-0.00625	508.756	-0.00587	508.756	-0.00845	508.756	-0.00693	508.756	-0.00232	508.756	0.00286	508.756	0.00515	508.756	0.00413	508.756	0.00278
487	0.24778		687	0.30792		8999.96	-0.875	-50.6196	0.00688			8999.96	-0.92416				7999.93	-0.32593	7999.93	0.08528	7989.93	-0.4374	8039.93	-0.45787	7994.93	2.64135				509.014	-0.00575	509.014	-0.00541	509.014	-0.00799	509.014	-0.00653	509.014	-0.00182	509.014	0.00298	509.014	0.00538	509.014	0.00411	509.014	0.00289
488	0.23513		688	0.27899		9999.98	-0.725	-49.6138	0.00859			9999.98	-0.75129				8999.96	-0.33889	8999.96	0.37461	8989.96	-0.567	9039.96	0.27056	8994.96	2.33551				509.273	-0.00545	509.273	-0.00492	509.273	-0.00744	509.273	-0.00605	509.273	-0.00141	509.273	0.00319	509.273	0.00547	509.273	0.00432	509.273	0.00277
489	0.221		689	0.27652		15000	-0.375	-48.608	0.01069			15000	-0.37615				9999.98	-0.0963	9999.98	0.08528	9989.98	-0.4698	10040	-0.54111	9994.98	1.34848				509.531	-0.00503	509.531	-0.00444	509.531	-0.00689	509.531	-0.00541	509.531	-0.00103	509.531	0.00346	509.531	0.00576	509.531	0.00419	509.531	0.00272
490	0.21007		690	0.24513		20000	-0.425	-47.6022	0.01328			20000	-0.42505				15000	0.06296	15000	0.08528	14990	-0.243	15040	0.06244	14995	1.18166				509.79	-0.00448	509.79	-0.00351	509.79	-0.00611	509.79	-0.00483	509.79	-0.000368133	509.79	0.00399	509.79	0.00609	509.79	0.00448	509.79	0.00298
491	0.19899		691	0.28609		25000	-0.15	-46.5964	0.01644			25000	-0.15				20000	0.02037	20000	-0.41725	19990	-0.2754	20040	-0.6868	19995	2.32161				510.048	-0.00426	510.048	-0.0031	510.048	-0.00564	510.048	-0.00432	510.048	-5.7395e-05	510.048	0.00425	510.048	0.00628	510.048	0.00457	510.048	0.00292
492	0.18709		692	0.2322		30000	0.1	-45.5906	0.0203			30000	0.1				25000	-0.46481	25000	0.00914	24990	-0.0972	25040	-0.27056	24995	3.12792				510.306	-0.00382	510.306	-0.00282	510.306	-0.00536	510.306	-0.00397	510.306	0.000328369	510.306	0.00447	510.306	0.00634	510.306	0.00461	510.306	0.00296
493	0.1794		693	0.27217		34999.9	0.025	-44.5848	0.02499			34999.9	0.025				30000	-0.24815	30000	-0.00609	29990	0.0648	30040	0.08325	29995	2.73866				510.563	-0.00371	510.563	-0.00223	510.563	-0.00486	510.563	-0.00349	510.563	0.000625089	510.563	0.00461	510.563	0.00652	510.563	0.00471	510.563	0.00316
494	0.17277		694	0.21182		39999.9	-0.65	-43.579	0.03069			39999.9	-0.65				34999.9	-0.73333	34999.9	-0.34111	34989.9	0.0162	35039.9	-0.47868	34994.9	2.47453				510.821	-0.00332	510.821	-0.00149	510.821	-0.00431	510.821	-0.00309	510.821	0.00109	510.821	0.00479	510.821	0.00675	510.821	0.00479	510.821	0.00302
495	0.16412		695	0.22844		45000.1	0.025	-42.5732	0.03757			45000.1	0.025				39999.9	0.03704	39999.9	-0.08223	39989.9	-0.4212	40039.9	-0.37462	39994.9	2.46063				511.079	-0.00298	511.079	-0.00105	511.079	-0.00382	511.079	-0.00258	511.079	0.00142	511.079	0.00514	511.079	0.00681	511.079	0.00469	511.079	0.00316
496	0.15615		696	0.24617		50000.1	-0.225	-41.5674	0.04586			50000.1	-0.225				45000.1	-0.10556	45000.1	0.1005	44990.1	0.0162	45040.1	-0.04162	44995.1	1.5153				511.337	-0.00259	511.337	-0.000716106	511.337	-0.00344	511.337	-0.00196	511.337	0.00175	511.337	0.00523	511.337	0.00704	511.337	0.00457	511.337	0.00303
497	0.14545		697	0.25237		--	--	-40.5616	0.05583			--	0				50000.1	0.01111	50000.1	0.03959	49990.1	-0.1458	50040.1	-0.10406	49995.1	0.45876				511.594	-0.00214	511.594	5.5561e-05	511.594	-0.00249	511.594	-0.00141	511.594	0.00228	511.594	0.00584	511.594	0.00722	511.594	0.00491	511.594	0.00312
498	0.13722		698	0.21952		--	--	-39.5558	0.06778			--	0						--	0.03959	--	--	--	--	49995.1	-0.58388				511.852	-0.0017	511.852	0.00078546	511.852	-0.00206	511.852	-0.000931482	511.852	0.00266	511.852	0.00598	511.852	0.00746	511.852	0.00507	511.852	0.00335
499	0.12987		699	0.21678		--	--	-38.55	0.08204			--	0						--	0.03959	--	--	--	--	49995.1	-0.58388				512.11	-0.0014	512.11	0.00126	512.11	-0.00181	512.11	-0.000545455	512.11	0.00313	512.11	0.00634	512.11	0.00777	512.11	0.00518	512.11	0.00351
500	0.1216		700	0.21714		--	--	-37.5442	0.09903			--	0						--	0.03959	--	--	--	--	49995.1	-0.58388				512.367	-0.00142	512.367	0.00135	512.367	-0.00125	512.367	-0.000213273	512.367	0.00335	512.367	0.00628	512.367	0.0077	512.367	0.00494	512.367	0.00335
501	0.11509		701	0.21551		--	--	-36.5384	0.11921			--	0						--	0.03959	--	--	--	--	49995.1	-0.58388				512.625	-0.000931392	512.625	0.00191	512.625	-0.000884517	512.625	0.00032114	512.625	0.0038	512.625	0.00654	512.625	0.00777	512.625	0.0051	512.625	0.00336
502	0.10675		702	0.21618		--	--	-35.5326	0.14309			--	0						--	0.03959	--	--	--	--	49995.1	-0.58388				512.883	-0.000645544	512.883	0.00252	512.883	-0.000524052	512.883	0.000703516	512.883	0.00396	512.883	0.00686	512.883	0.00801	512.883	0.00509	512.883	0.00339
503	0.09973		703	0.19284		--	--	-34.5268	0.17127			--	0						--	0.03959	--	--	--	--	49995.1	-0.58388				513.14	-0.000218742	513.14	0.00261	513.14	1.3024e-05	513.14	0.0012	513.14	0.00428	513.14	0.00702	513.14	0.00831	513.14	0.00511	513.14	0.0033
504	0.09272		704	0.21495		--	--	-33.521	0.20444			--	0						--	0.03959	--	--	--	--	49995.1	-0.58388				513.398	0.000104867	513.398	0.00332	513.398	0.000503132	513.398	0.00151	513.398	0.00496	513.398	0.00742	513.398	0.00844	513.398	0.00537	513.398	0.00336
505	0.08445		705	0.1788		--	--	-32.5152	0.24335			--	0						--	0.03959	--	--	--	--	49995.1	-0.58388				513.656	0.000540386	513.656	0.00384	513.656	0.00113	513.656	0.00211	513.656	0.00508	513.656	0.00745	513.656	0.00847	513.656	0.00549	513.656	0.00354
506	0.07871		706	0.19544		--	--	-31.5094	0.28885			--	0						--	0.03959	--	--	--	--	49995.1	-0.58388				513.914	0.000802483	513.914	0.00413	513.914	0.00157	513.914	0.00253	513.914	0.0056	513.914	0.0079	513.914	0.0086	513.914	0.00541	513.914	0.00361
507	0.07197		707	0.1963		--	--	-30.5036	0.34192			--	0						--	0.03959	--	--	--	--	49995.1	-0.58388				514.173	0.00108	514.173	0.00467	514.173	0.00198	514.173	0.00298	514.173	0.00592	514.173	0.00791	514.173	0.00882	514.173	0.00547	514.173	0.00366
508	0.06684		708	0.21444		--	--	-29.4978	0.40361			--	0						--	0.03959	--	--	--	--	49995.1	-0.58388				514.431	0.00168	514.431	0.00496	514.431	0.00251	514.431	0.00354	514.431	0.0064	514.431	0.00837	514.431	0.00924	514.431	0.0058	514.431	0.00371
509	0.06216		709	0.18899		--	--	-28.492	0.47512			--	0						--	0.03959	--	--	--	--	49995.1	-0.58388				514.69	0.00164	514.69	0.00531	514.69	0.00302	514.69	0.00392	514.69	0.00657	514.69	0.00853	514.69	0.00934	514.69	0.00553	514.69	0.00376
510	0.05659		710	0.19684		--	--	-27.4862	0.55775			--	0						--	0.03959	--	--	--	--	49995.1	-0.58388				514.948	0.00197	514.948	0.00568	514.948	0.00324	514.948	0.00405	514.948	0.00676	514.948	0.00863	514.948	0.00921	514.948	0.00556	514.948	0.00366
511	0.05272		711	0.18287		--	--	-26.4804	0.65295			--	0						--	0.03959	--	--	--	--	49995.1	-0.58388				515.207	0.00211	515.207	0.00594	515.207	0.00365	515.207	0.00449	515.207	0.00713	515.207	0.0088	515.207	0.00943	515.207	0.00574	515.207	0.00385
512	0.04883		712	0.16509		--	--	-25.4746	0.7623			--	0						--	0.03959	--	--	--	--	49995.1	-0.58388				515.467	0.00229	515.467	0.00603	515.467	0.00397	515.467	0.00482	515.467	0.00744	515.467	0.00902	515.467	0.00949	515.467	0.00564	515.467	0.00388
513	0.04606		713	0.17214		--	--	-24.4688	0.88753			--	0						--	0.03959	--	--	--	--	49995.1	-0.58388				515.726	0.00264	515.726	0.00634	515.726	0.0045	515.726	0.00503	515.726	0.00767	515.726	0.00893	515.726	0.00955	515.726	0.0057	515.726	0.00379
514	0.04349		714	0.17972		--	--	-23.463	1.0305			--	0						--	0.03959	--	--	--	--	49995.1	-0.58388				515.986	0.00279	515.986	0.00655	515.986	0.00469	515.986	0.00518	515.986	0.00788	515.986	0.00927	515.986	0.00951	515.986	0.00569	515.986	0.00372
515	0.04057		715	0.13876		--	--	-22.4572	1.19325			--	0						--	0.03959	--	--	--	--	49995.1	-0.58388				516.246	0.00302	516.246	0.00692	516.246	0.00513	516.246	0.00584	516.246	0.00808	516.246	0.00937	516.246	0.00977	516.246	0.00584	516.246	0.00386
516	0.03797		716	0.11628		--	--	-21.4514	1.37794			--	0						--	0.03959	--	--	--	--	49995.1	-0.58388				516.506	0.00346	516.506	0.00699	516.506	0.0055	516.506	0.00625	516.506	0.00856	516.506	0.00961	516.506	0.0098	516.506	0.00595	516.506	0.00401
517	0.034		717	0.14705		--	--	-20.4456	1.5869			--	0						--	0.03959	--	--	--	--	49995.1	-0.58388				516.767	0.00351	516.767	0.00749	516.767	0.00587	516.767	0.00661	516.767	0.00879	516.767	0.00966	516.767	0.01013	516.767	0.00596	516.767	0.00397
518	0.03056		718	0.12404		--	--	-19.4398	1.82261			--	0						--	0.03959	--	--	--	--	49995.1	-0.58388				517.028	0.00374	517.028	0.00748	517.028	0.00624	517.028	0.00679	517.028	0.00897	517.028	0.00976	517.028	0.01016	517.028	0.0058	517.028	0.00396
519	0.0277		719	0.11624		--	--	-18.434	2.08768			--	0						--	0.03959	--	--	--	--	49995.1	-0.58388				517.289	0.00418	517.289	0.00778	517.289	0.00665	517.289	0.00741	517.289	0.00942	517.289	0.0101	517.289	0.0102	517.289	0.00615	517.289	0.00406
520	0.02563		720	0.17208		--	--	-17.4282	2.38489			--	0						--	0.03959	--	--	--	--	49995.1	-0.58388				517.551	0.00442	517.551	0.0079	517.551	0.00697	517.551	0.00739	517.551	0.00947	517.551	0.01031	517.551	0.01033	517.551	0.00608	517.551	0.00412
521	0.02466		721	0.1529		--	--	-16.4224	2.71711			--	0						--	0.03959	--	--	--	--	49995.1	-0.58388				517.813	0.00482	517.813	0.00826	517.813	0.00727	517.813	0.00796	517.813	0.00983	517.813	0.01025	517.813	0.01041	517.813	0.00622	517.813	0.00401
522	0.02338		722	0.16018		--	--	-15.4166	3.08735			--	0						--	0.03959	--	--	--	--	49995.1	-0.58388				518.076	0.00504	518.076	0.00831	518.076	0.00773	518.076	0.00814	518.076	0.00993	518.076	0.01036	518.076	0.01053	518.076	0.00625	518.076	0.00422
523	0.02203		723	0.10565		--	--	-14.4108	3.49871			--	0						--	0.03959	--	--	--	--	49995.1	-0.58388				518.338	0.00551	518.338	0.00862	518.338	0.00783	518.338	0.00838	518.338	0.01028	518.338	0.01047	518.338	0.01042	518.338	0.00606	518.338	0.00404
524	0.02022		724	0.12739		--	--	-13.405	3.95437			--	0						--	0.03959	--	--	--	--	49995.1	-0.58388				518.602	0.00532	518.602	0.00867	518.602	0.008	518.602	0.00847	518.602	0.0104	518.602	0.01052	518.602	0.01042	518.602	0.00627	518.602	0.004
525	0.01777		725	0.10335		--	--	-12.3992	4.45758			--	0						--	0.03959	--	--	--	--	49995.1	-0.58388				518.866	0.00571	518.866	0.00878	518.866	0.00834	518.866	0.00892	518.866	0.01054	518.866	0.01064	518.866	0.01043	518.866	0.0061	518.866	0.00415
526	0.01601		726	0.12215		--	--	-11.3934	5.01162			--	0						--	0.03959	--	--	--	--	49995.1	-0.58388				519.13	0.00607	519.13	0.00898	519.13	0.00869	519.13	0.00913	519.13	0.01074	519.13	0.01081	519.13	0.01074	519.13	0.00626	519.13	0.00415
527	0.01373		727	0.13252		--	--	-10.3876	5.61976			--	0						--	0.03959	--	--	--	--	49995.1	-0.58388				519.395	0.00626	519.395	0.00933	519.395	0.00895	519.395	0.00953	519.395	0.01106	519.395	0.01074	519.395	0.01064	519.395	0.0062	519.395	0.00414
528	0.01185		728	0.09185				-9.3818	6.28526			--	--						--	0.03959	--	--	--	--	49995.1	-0.58388				519.66	0.00644	519.66	0.00959	519.66	0.00929	519.66	0.00971	519.66	0.01126	519.66	0.01094	519.66	0.01075	519.66	0.00631	519.66	0.00419
529	0.01045		729	0.15969				-8.376	7.01133			--	--						--	0.03959	--	--	--	--	49995.1	-0.58388				519.926	0.00675	519.926	0.00969	519.926	0.00976	519.926	0.0099	519.926	0.01128	519.926	0.01097	519.926	0.01085	519.926	0.0064	519.926	0.00418
530	0.00993		730	0.15473				-7.3702	7.80108			--	--						--	0.03959	--	--	--	--	49995.1	-0.58388				520.192	0.00691	520.192	0.0099	520.192	0.00984	520.192	0.01015	520.192	0.01156	520.192	0.01118	520.192	0.01079	520.192	0.00646	520.192	0.00425
531	0.01027		731	0.14225				-6.3644	8.65746			--	--						--	0.03959	--	--	--	--	49995.1	-0.58388				520.459	0.00695	520.459	0.01015	520.459	0.00993	520.459	0.01043	520.459	0.01163	520.459	0.01112	520.459	0.01078	520.459	0.00634	520.459	0.00405
532	0.01028		732	0.09834				-5.3586	9.58328			--	--						--	0.03959	--	--	--	--	49995.1	-0.58388				520.727	0.00726	520.727	0.01015	520.727	0.01022	520.727	0.01065	520.727	0.01165	520.727	0.01113	520.727	0.0108	520.727	0.00629	520.727	0.00424
533	0.01005		733	0.11139				-4.3528	10.5811			--	--						--	0.03959	--	--	--	--	49995.1	-0.58388				520.995	0.00749	520.995	0.01045	520.995	0.01075	520.995	0.01099	520.995	0.0122	520.995	0.01145	520.995	0.01103	520.995	0.00651	520.995	0.00447
534	0.00987		734	0.11779				-3.347	11.6533			--	--						--	0.03959	--	--	--	--	49995.1	-0.58388				521.264	0.00763	521.264	0.01075	521.264	0.01095	521.264	0.01116	521.264	0.01215	521.264	0.01155	521.264	0.01103	521.264	0.00653	521.264	0.00439
535	0.00977		735	0.07295				-2.3412	12.8018			--	--						--	0.03959	--	--	--	--	49995.1	-0.58388				521.533	0.00777	521.533	0.01072	521.533	0.01104	521.533	0.0114	521.533	0.0124	521.533	0.01134	521.533	0.01093	521.533	0.00647	521.533	0.00449
536	0.01001		736	0.15296				-1.3354	14.0284			--	--						--	0.03959	--	--	--	--	49995.1	-0.58388				521.803	0.00771	521.803	0.01062	521.803	0.01118	521.803	0.01153	521.803	0.01235	521.803	0.01139	521.803	0.01092	521.803	0.00639	521.803	0.00408
537	0.01041		737	0.11907				-0.3296	15.3343			--	--						--	0.03959	--	--	--	--	49995.1	-0.58388				522.074	0.00804	522.074	0.01106	522.074	0.01147	522.074	0.01182	522.074	0.01265	522.074	0.01153	522.074	0.0111	522.074	0.00656	522.074	0.00434
538	0.01066		738	0.0704				0.6762	16.7204			--	--						--	0.03959	--	--	--	--	49995.1	-0.58388				522.345	0.00819	522.345	0.01126	522.345	0.01174	522.345	0.01192	522.345	0.01262	522.345	0.0116	522.345	0.01122	522.345	0.00655	522.345	0.0045
539	0.01073		739	0.10425				1.682	18.1871			--	--						--	0.03959	--	--	--	--	49995.1	-0.58388				522.617	0.00813	522.617	0.01125	522.617	0.01186	522.617	0.01215	522.617	0.01278	522.617	0.0117	522.617	0.01101	522.617	0.00658	522.617	0.00431
540	0.00989		740	0.09031				2.6878	19.7343			--	--						--	0.03959	--	--	--	--	49995.1	-0.58388				522.89	0.00832	522.89	0.01123	522.89	0.01198	522.89	0.01223	522.89	0.01277	522.89	0.01163	522.89	0.011	522.89	0.00633	522.89	0.00419
541	0.00848		741	0.1154				3.6936	21.3614			--	--						--	0.03959	--	--	--	--	49995.1	-0.58388				523.163	0.00831	523.163	0.01152	523.163	0.01229	523.163	0.01231	523.163	0.01297	523.163	0.01156	523.163	0.01099	523.163	0.00648	523.163	0.00435
542	0.00753		742	0.09567				4.6994	23.0672			--	--						--	0.03959	--	--	--	--	49995.1	-0.58388				523.438	0.00863	523.438	0.01173	523.438	0.01258	523.438	0.01275	523.438	0.01309	523.438	0.01176	523.438	0.01114	523.438	0.00652	523.438	0.00445
543	0.00757		743	0.10999				5.7052	24.8501			--	--						--	0.03959	--	--	--	--	49995.1	-0.58388				523.713	0.00856	523.713	0.0117	523.713	0.01239	523.713	0.01271	523.713	0.01296	523.713	0.0116	523.713	0.01093	523.713	0.00657	523.713	0.00431
544	0.0081		744	0.11151				6.711	26.7076			--	--						--	0.03959	--	--	--	--	49995.1	-0.58388				523.989	0.00879	523.989	0.01216	523.989	0.01274	523.989	0.01297	523.989	0.01339	523.989	0.01162	523.989	0.01107	523.989	0.00658	523.989	0.00455
545	0.0093		745	0.11821				7.7168	28.637			--	--						--	0.03959	--	--	--	--	49995.1	-0.58388				524.265	0.00897	524.265	0.01226	524.265	0.01293	524.265	0.01308	524.265	0.01334	524.265	0.01186	524.265	0.01108	524.265	0.0065	524.265	0.00444
546	0.01036		746	0.10316				8.7226	30.6348			--	--						--	0.03959	--	--	--	--	49995.1	-0.58388				524.543	0.00897	524.543	0.01241	524.543	0.01315	524.543	0.01327	524.543	0.01342	524.543	0.01173	524.543	0.01121	524.543	0.00642	524.543	0.00448
547	0.01142		747	0.10124				9.7284	32.6969			--	--						--	0.03959	--	--	--	--	49995.1	-0.58388				524.821	0.00895	524.821	0.01249	524.821	0.01345	524.821	0.01341	524.821	0.0136	524.821	0.01181	524.821	0.01117	524.821	0.0067	524.821	0.00442
548	0.01235		748	0.10092				10.7342	34.8186			--	--						--	0.03959	--	--	--	--	49995.1	-0.58388				525.1	0.00914	525.1	0.0126	525.1	0.01351	525.1	0.01357	525.1	0.01355	525.1	0.01173	525.1	0.01118	525.1	0.00655	525.1	0.00461
549	0.01315		749	0.07369				11.74	36.995			--	--						--	0.03959	--	--	--	--	49995.1	-0.58388				525.38	0.00915	525.38	0.01271	525.38	0.01358	525.38	0.01379	525.38	0.0135	525.38	0.0119	525.38	0.0111	525.38	0.00657	525.38	0.00445
550	0.01401		750	0.1003				12.7458	39.2202			--	--						--	0.03959	--	--	--	--	49995.1	-0.58388				525.661	0.00893	525.661	0.0128	525.661	0.01384	525.661	0.01373	525.661	0.01365	525.661	0.01161	525.661	0.011	525.661	0.00643	525.661	0.00439
551	0.01456		751	0.06708				13.7516	41.4882			--	--						--	0.03959	--	--	--	--	49995.1	-0.58388				525.943	0.0092	525.943	0.01312	525.943	0.01397	525.943	0.01405	525.943	0.01388	525.943	0.01187	525.943	0.01108	525.943	0.00664	525.943	0.00444
552	0.01492		752	0.13347				14.7574	43.7924			--	--						--	0.03959	--	--	--	--	49995.1	-0.58388				526.226	0.00931	526.226	0.01337	526.226	0.01412	526.226	0.01432	526.226	0.01392	526.226	0.01188	526.226	0.01121	526.226	0.00669	526.226	0.00462
553	0.01527		753	0.05012				15.7632	46.1258			--	--						--	0.03959	--	--	--	--	49995.1	-0.58388				526.51	0.00935	526.51	0.01343	526.51	0.01413	526.51	0.01436	526.51	0.01377	526.51	0.01173	526.51	0.01092	526.51	0.00652	526.51	0.00432
554	0.01553		754	0.04256				16.769	48.4813			--	--						--	0.03959	--	--	--	--	49995.1	-0.58388				526.795	0.00935	526.795	0.01356	526.795	0.01443	526.795	0.01443	526.795	0.01405	526.795	0.01194	526.795	0.01104	526.795	0.00649	526.795	0.00451
555	0.01588		755	0.07006				17.7748	50.8514			--	--						--	0.03959	--	--	--	--	49995.1	-0.58388				527.08	0.0094	527.08	0.01358	527.08	0.01451	527.08	0.01461	527.08	0.01405	527.08	0.01183	527.08	0.01091	527.08	0.0065	527.08	0.00442
556	0.0164		756	0.07243				18.7806	53.2282			--	--						--	0.03959	--	--	--	--	49995.1	-0.58388				527.367	0.00937	527.367	0.01372	527.367	0.01471	527.367	0.0148	527.367	0.01414	527.367	0.01183	527.367	0.01101	527.367	0.00656	527.367	0.00452
557	0.01719		757	0.04237				19.7864	55.6039			--	--						--	0.03959	--	--	--	--	49995.1	-0.58388				527.655	0.00939	527.655	0.01389	527.655	0.01474	527.655	0.01467	527.655	0.01393	527.655	0.01169	527.655	0.01081	527.655	0.00652	527.655	0.00425
558	0.01753		758	0.03994				20.7922	57.9708			--	--						--	0.03959	--	--	--	--	49995.1	-0.58388				527.944	0.00943	527.944	0.01407	527.944	0.01483	527.944	0.01475	527.944	0.01409	527.944	0.0117	527.944	0.01088	527.944	0.00644	527.944	0.00439
559	0.0176		759	0.05403				21.798	60.3208			--	--						--	0.03959	--	--	--	--	49995.1	-0.58388				528.233	0.00932	528.233	0.01399	528.233	0.01509	528.233	0.01514	528.233	0.01427	528.233	0.01181	528.233	0.01088	528.233	0.00657	528.233	0.00444
560	0.01767		760	0.04485				22.8038	62.6462			--	--						--	0.03959	--	--	--	--	49995.1	-0.58388				528.524	0.00933	528.524	0.01414	528.524	0.0153	528.524	0.01513	528.524	0.01412	528.524	0.01171	528.524	0.01093	528.524	0.00659	528.524	0.00439
561	0.01775		761	0.03072				23.8096	64.9393			--	--						--	0.03959	--	--	--	--	49995.1	-0.58388				528.816	0.00923	528.816	0.0142	528.816	0.01526	528.816	0.0152	528.816	0.01423	528.816	0.01176	528.816	0.01086	528.816	0.00652	528.816	0.00435
562	0.01753		762	0.08336				24.8154	67.1928			--	--						--	0.03959	--	--	--	--	49995.1	-0.58388				529.109	0.0094	529.109	0.01424	529.109	0.01556	529.109	0.01549	529.109	0.01444	529.109	0.01191	529.109	0.01095	529.109	0.00671	529.109	0.00446
563	0.01705		763	0.01262				25.8212	69.3995			--	--						--	0.03959	--	--	--	--	49995.1	-0.58388				529.404	0.00918	529.404	0.01421	529.404	0.01558	529.404	0.01544	529.404	0.01428	529.404	0.01175	529.404	0.01091	529.404	0.00651	529.404	0.00441
564	0.01643		764	0.000461338				26.827	71.5525			--	--						--	0.03959	--	--	--	--	49995.1	-0.58388				529.699	0.00911	529.699	0.01422	529.699	0.01574	529.699	0.01563	529.699	0.01441	529.699	0.01171	529.699	0.01088	529.699	0.00652	529.699	0.00469
565	0.01594		765	0.04888				27.8328	73.6456			--	--						--	0.03959	--	--	--	--	49995.1	-0.58388				529.996	0.00895	529.996	0.01419	529.996	0.01577	529.996	0.01552	529.996	0.01434	529.996	0.01164	529.996	0.01074	529.996	0.00646	529.996	0.00433
566	0.01532		766	0.02467				28.8386	75.6728			--	--						--	0.03959	--	--	--	--	49995.1	-0.58388				530.293	0.00906	530.293	0.01443	530.293	0.01598	530.293	0.01593	530.293	0.01442	530.293	0.01179	530.293	0.01089	530.293	0.00666	530.293	0.00459
567	0.01468		767	0.06066				29.8444	77.6286			--	--						--	0.03959	--	--	--	--	49995.1	-0.58388				530.592	0.0089	530.592	0.01441	530.592	0.01595	530.592	0.0159	530.592	0.01445	530.592	0.0118	530.592	0.01073	530.592	0.00659	530.592	0.00433
568	0.01449		768	0.06295				30.8502	79.5082			--	--						--	0.03959	--	--	--	--	49995.1	-0.58388				530.892	0.00879	530.892	0.01418	530.892	0.01611	530.892	0.01583	530.892	0.01445	530.892	0.01179	530.892	0.01074	530.892	0.0064	530.892	0.00445
569	0.01429		769	0.03711				31.856	81.3073			--	--						--	0.03959	--	--	--	--	49995.1	-0.58388				531.194	0.00876	531.194	0.0142	531.194	0.0161	531.194	0.01596	531.194	0.01445	531.194	0.01158	531.194	0.01075	531.194	0.0064	531.194	0.00443
570	0.01418		770	-0.00545				32.8618	83.0221			--	--						--	0.03959	--	--	--	--	49995.1	-0.58388				531.496	0.00868	531.496	0.01429	531.496	0.01636	531.496	0.016	531.496	0.01455	531.496	0.01162	531.496	0.01073	531.496	0.00646	531.496	0.00453
571	0.01389		771	0.00576				33.8676	84.6495			--	--						--	0.03959	--	--	--	--	49995.1	-0.58388				531.8	0.00843	531.8	0.0143	531.8	0.01653	531.8	0.0161	531.8	0.01459	531.8	0.01162	531.8	0.01065	531.8	0.00632	531.8	0.00448
572	0.0132		772	0.04042				34.8734	86.1871			--	--						--	0.03959	--	--	--	--	49995.1	-0.58388				532.105	0.00832	532.105	0.01443	532.105	0.01653	532.105	0.01608	532.105	0.01449	532.105	0.01165	532.105	0.01061	532.105	0.00642	532.105	0.00433
573	0.0127		773	0.06586				35.8792	87.6327			--	--						--	0.03959	--	--	--	--	49995.1	-0.58388				532.412	0.00832	532.412	0.01452	532.412	0.01649	532.412	0.01608	532.412	0.01444	532.412	0.01158	532.412	0.01058	532.412	0.00632	532.412	0.00429
574	0.01211		774	0.06331				36.885	88.9853			--	--						--	0.03959	--	--	--	--	49995.1	-0.58388				532.72	0.00809	532.72	0.01469	532.72	0.01673	532.72	0.01625	532.72	0.0145	532.72	0.01138	532.72	0.01064	532.72	0.00638	532.72	0.00435
575	0.0119		775	-0.01197				37.8908	90.244			--	--						--	0.03959	--	--	--	--	49995.1	-0.58388				533.029	0.00793	533.029	0.01471	533.029	0.01669	533.029	0.01633	533.029	0.01445	533.029	0.01149	533.029	0.01046	533.029	0.00636	533.029	0.00431
576	0.0122		776	-0.01536				38.8966	91.4088			--	--						--	0.03959	--	--	--	--	49995.1	-0.58388				533.339	0.00793	533.339	0.01499	533.339	0.01688	533.339	0.01633	533.339	0.01453	533.339	0.01149	533.339	0.01044	533.339	0.00627	533.339	0.00435
577	0.01285		777	0.04343				39.9024	92.48			--	--						--	0.03959	--	--	--	--	49995.1	-0.58388				533.651	0.00782	533.651	0.01526	533.651	0.01697	533.651	0.01658	533.651	0.01475	533.651	0.01149	533.651	0.01061	533.651	0.00635	533.651	0.00446
578	0.01373		778	-0.00705				40.9082	93.4586			--	--						--	0.03959	--	--	--	--	49995.1	-0.58388				533.964	0.00754	533.964	0.01526	533.964	0.01683	533.964	0.01643	533.964	0.01458	533.964	0.0113	533.964	0.01024	533.964	0.00615	533.964	0.00427
579	0.0152		779	-0.02554				41.914	94.346			--	--						--	0.03959	--	--	--	--	49995.1	-0.58388				534.279	0.00762	534.279	0.01552	534.279	0.01711	534.279	0.01662	534.279	0.01464	534.279	0.01141	534.279	0.01035	534.279	0.00624	534.279	0.00423
580	0.01619		780	0.04143				42.9198	95.1439			--	--						--	0.03959	--	--	--	--	49995.1	-0.58388				534.595	0.00733	534.595	0.01563	534.595	0.01718	534.595	0.01676	534.595	0.01456	534.595	0.01129	534.595	0.01041	534.595	0.00621	534.595	0.0044
581	0.01714		781	0.01427				43.9256	95.8547			--	--						--	0.03959	--	--	--	--	49995.1	-0.58388				534.913	0.0073	534.913	0.01574	534.913	0.01729	534.913	0.01686	534.913	0.01482	534.913	0.01144	534.913	0.01042	534.913	0.00613	534.913	0.00428
582	0.01739		782	-0.00975				44.9314	96.4809			--	--						--	0.03959	--	--	--	--	49995.1	-0.58388				535.232	0.00709	535.232	0.01573	535.232	0.01714	535.232	0.01663	535.232	0.01455	535.232	0.01136	535.232	0.0102	535.232	0.00626	535.232	0.00422
583	0.01707		783	0.03063				45.9372	97.0254			--	--						--	0.03959	--	--	--	--	49995.1	-0.58388				535.552	0.00704	535.552	0.01598	535.552	0.01759	535.552	0.01677	535.552	0.0147	535.552	0.01137	535.552	0.0103	535.552	0.0061	535.552	0.00421
584	0.01716		784	-0.00237				46.943	97.4914			--	--						--	0.03959	--	--	--	--	49995.1	-0.58388				535.874	0.00734	535.874	0.01607	535.874	0.01763	535.874	0.01695	535.874	0.01484	535.874	0.01137	535.874	0.01035	535.874	0.00619	535.874	0.00433
585	0.01698		785	0.05321				47.9488	97.8823			--	--						--	0.03959	--	--	--	--	49995.1	-0.58388				536.197	0.00717	536.197	0.01572	536.197	0.01738	536.197	0.01679	536.197	0.01444	536.197	0.01118	536.197	0.01018	536.197	0.00595	536.197	0.00414
586	0.01642		786	-0.03296				48.9546	98.2017			--	--						--	0.03959	--	--	--	--	49995.1	-0.58388				536.522	0.007	536.522	0.01578	536.522	0.01746	536.522	0.01678	536.522	0.01444	536.522	0.01121	536.522	0.01012	536.522	0.00597	536.522	0.00418
587	0.01582		787	-0.00483				49.9604	98.4531			--	--						--	0.03959	--	--	--	--	49995.1	-0.58388				536.849	0.00735	536.849	0.01611	536.849	0.01771	536.849	0.01699	536.849	0.01473	536.849	0.01143	536.849	0.01016	536.849	0.00616	536.849	0.00427
588	0.01539		788	-0.00386				50.9662	98.6405			--	--						--	0.03959	--	--	--	--	49995.1	-0.58388				537.177	0.0072	537.177	0.01564	537.177	0.01749	537.177	0.01686	537.177	0.01444	537.177	0.01099	537.177	0.00991	537.177	0.00586	537.177	0.004
589	0.01463		789	-0.01333				51.972	98.7676			--	--						--	0.03959	--	--	--	--	49995.1	-0.58388				537.507	0.0074	537.507	0.0159	537.507	0.01775	537.507	0.01714	537.507	0.01469	537.507	0.01134	537.507	0.01008	537.507	0.00592	537.507	0.00419
590	0.01379		790	-0.00614				52.9778	98.8383			--	--						--	0.03959	--	--	--	--	49995.1	-0.58388				537.838	0.00714	537.838	0.01568	537.838	0.01758	537.838	0.01691	537.838	0.01455	537.838	0.01116	537.838	0.00999	537.838	0.00576	537.838	0.00385
591	0.01345		791	0.02921				53.9836	98.8563			--	--						--	0.03959	--	--	--	--	49995.1	-0.58388				538.171	0.00736	538.171	0.01595	538.171	0.01783	538.171	0.01705	538.171	0.01467	538.171	0.01114	538.171	0.00994	538.171	0.00586	538.171	0.00401
592	0.01354		792	-0.01009				54.9894	98.8255			--	--						--	0.03959	--	--	--	--	49995.1	-0.58388				538.505	0.00742	538.505	0.016	538.505	0.01773	538.505	0.01721	538.505	0.01465	538.505	0.01117	538.505	0.01	538.505	0.00591	538.505	0.00411
593	0.01333		793	-0.00991				55.9952	98.7496			--	--						--	0.03959	--	--	--	--	49995.1	-0.58388				538.842	0.00756	538.842	0.01591	538.842	0.01796	538.842	0.01726	538.842	0.01471	538.842	0.01127	538.842	0.01009	538.842	0.00604	538.842	0.00416
594	0.0129		794	0.04928				57.001	98.6322			--	--						--	0.03959	--	--	--	--	49995.1	-0.58388				539.179	0.00744	539.179	0.01593	539.179	0.01797	539.179	0.01716	539.179	0.01476	539.179	0.01116	539.179	0.01	539.179	0.00587	539.179	0.00391
595	0.01246		795	-0.01213				58.0068	98.4767			--	--						--	0.03959	--	--	--	--	49995.1	-0.58388				539.519	0.0077	539.519	0.01608	539.519	0.01803	539.519	0.01725	539.519	0.0146	539.519	0.01105	539.519	0.00985	539.519	0.00583	539.519	0.00409
596	0.01132		796	-0.0222				59.0126	98.2865			--	--						--	0.03959	--	--	--	--	49995.1	-0.58388				539.86	0.00734	539.86	0.01568	539.86	0.0178	539.86	0.01715	539.86	0.01444	539.86	0.01097	539.86	0.00981	539.86	0.00561	539.86	0.00377
597	0.01066		797	0.04383				60.0184	98.0647			--	--						--	0.03959	--	--	--	--	49995.1	-0.58388				540.203	0.0076	540.203	0.01582	540.203	0.01794	540.203	0.0172	540.203	0.01471	540.203	0.01108	540.203	0.0098	540.203	0.0057	540.203	0.0038
598	0.01058		798	-0.04185				61.0242	97.8144			--	--						--	0.03959	--	--	--	--	49995.1	-0.58388				540.548	0.00769	540.548	0.01571	540.548	0.01803	540.548	0.01736	540.548	0.01462	540.548	0.01091	540.548	0.00962	540.548	0.0055	540.548	0.00385
599	0.01093		799	-0.08986				62.03	97.5385			--	--						--	0.03959	--	--	--	--	49995.1	-0.58388				540.894	0.00781	540.894	0.01578	540.894	0.01814	540.894	0.01733	540.894	0.01457	540.894	0.01108	540.894	0.00991	540.894	0.00565	540.894	0.00395
600	0.01154		800	-0.02279				63.0358	97.2397			--	--						--	0.03959	--	--	--	--	49995.1	-0.58388				541.243	0.00761	541.243	0.01547	541.243	0.01801	541.243	0.01721	541.243	0.01459	541.243	0.01093	541.243	0.00963	541.243	0.00559	541.243	0.004
601	0.0124		--	--				64.0416	96.9204			--	--						--	0.03959	--	--	--	--	49995.1	-0.58388				541.593	0.0076	541.593	0.0156	541.593	0.01801	541.593	0.01727	541.593	0.01467	541.593	0.01091	541.593	0.00962	541.593	0.00553	541.593	0.00374
602	0.01211		--	--				65.0474	96.583			--	--						--	0.03959	--	--	--	--	49995.1	-0.58388				541.944	0.00767	541.944	0.01559	541.944	0.01799	541.944	0.01722	541.944	0.01468	541.944	0.01093	541.944	0.00955	541.944	0.0055	541.944	0.00374
603	0.01116		--	--				66.0532	96.2297			--	--						--	0.03959	--	--	--	--	49995.1	-0.58388				542.298	0.00785	542.298	0.01556	542.298	0.01823	542.298	0.0174	542.298	0.01467	542.298	0.01088	542.298	0.00961	542.298	0.00548	542.298	0.00386
604	0.00999		--	--				67.059	95.8624			--	--						--	0.03959	--	--	--	--	49995.1	-0.58388				542.654	0.00778	542.654	0.01537	542.654	0.01806	542.654	0.01734	542.654	0.01459	542.654	0.01086	542.654	0.00962	542.654	0.00559	542.654	0.00384
605	0.00906		--	--				68.0648	95.483			--	--						--	0.03959	--	--	--	--	49995.1	-0.58388				543.011	0.0077	543.011	0.01541	543.011	0.01802	543.011	0.01736	543.011	0.01463	543.011	0.01063	543.011	0.00953	543.011	0.00533	543.011	0.00374
606	0.00835		--	--				69.0706	95.0931			--	--						--	0.03959	--	--	--	--	49995.1	-0.58388				543.37	0.00771	543.37	0.01535	543.37	0.018	543.37	0.01728	543.37	0.01447	543.37	0.0106	543.37	0.00941	543.37	0.0052	543.37	0.00376
607	0.00849		--	--				70.0764	94.6943			--	--						--	0.03959	--	--	--	--	49995.1	-0.58388				543.732	0.00769	543.732	0.01528	543.732	0.01794	543.732	0.01716	543.732	0.0145	543.732	0.01061	543.732	0.00933	543.732	0.00518	543.732	0.00347
608	0.00892		--	--				71.0822	94.288			--	--						--	0.03959	--	--	--	--	49995.1	-0.58388				544.095	0.00785	544.095	0.0154	544.095	0.01798	544.095	0.01734	544.095	0.01455	544.095	0.01068	544.095	0.0093	544.095	0.00534	544.095	0.00377
609	0.00923		--	--				72.088	93.8753			--	--						--	0.03959	--	--	--	--	49995.1	-0.58388				544.46	0.00798	544.46	0.01529	544.46	0.01815	544.46	0.01748	544.46	0.01471	544.46	0.01069	544.46	0.00931	544.46	0.00534	544.46	0.00393
610	0.00891		--	--				73.0938	93.4574			--	--						--	0.03959	--	--	--	--	49995.1	-0.58388				544.827	0.00785	544.827	0.01517	544.827	0.01799	544.827	0.01718	544.827	0.01451	544.827	0.01062	544.827	0.00926	544.827	0.0052	544.827	0.00365
611	0.00843		--	--				74.0996	93.0353			--	--						--	0.03959	--	--	--	--	49995.1	-0.58388				545.196	0.00773	545.196	0.015	545.196	0.01793	545.196	0.01741	545.196	0.01443	545.196	0.01058	545.196	0.00931	545.196	0.00519	545.196	0.00353
612	0.00889							75.1054	92.6098			--	--						--	0.03959	--	--	--	--	49995.1	-0.58388				545.566	0.00778	545.566	0.01505	545.566	0.0178	545.566	0.01732	545.566	0.0145	545.566	0.01073	545.566	0.00917	545.566	0.00518	545.566	0.00347
613	0.00994							76.1112	92.1818			--	--						--	0.03959	--	--	--	--	49995.1	-0.58388				545.939	0.00752	545.939	0.0149	545.939	0.01764	545.939	0.01718	545.939	0.01407	545.939	0.01028	545.939	0.00901	545.939	0.00501	545.939	0.00335
614	0.01069							77.117	91.7518			--	--						--	0.03959	--	--	--	--	49995.1	-0.58388				546.314	0.00739	546.314	0.01486	546.314	0.01763	546.314	0.01691	546.314	0.01421	546.314	0.01035	546.314	0.00903	546.314	0.0049	546.314	0.00323
615	0.01138							78.1228	91.3206			--	--						--	0.03959	--	--	--	--	49995.1	-0.58388				546.691	0.0076	546.691	0.01494	546.691	0.0177	546.691	0.01715	546.691	0.01425	546.691	0.01035	546.691	0.00893	546.691	0.00489	546.691	0.00352
616	0.01184							79.1286	90.8887			--	--						--	0.03959	--	--	--	--	49995.1	-0.58388				547.07	0.00764	547.07	0.01491	547.07	0.01785	547.07	0.01722	547.07	0.01429	547.07	0.01042	547.07	0.00896	547.07	0.00487	547.07	0.00332
617	0.01196							80.1344	90.4565			--	--						--	0.03959	--	--	--	--	49995.1	-0.58388				547.451	0.0076	547.451	0.01495	547.451	0.01773	547.451	0.01712	547.451	0.01444	547.451	0.01039	547.451	0.00877	547.451	0.00482	547.451	0.00346
618	0.01192							81.1402	90.0243			--	--						--	0.03959	--	--	--	--	49995.1	-0.58388				547.835	0.00774	547.835	0.01495	547.835	0.01769	547.835	0.01721	547.835	0.01425	547.835	0.01042	547.835	0.00904	547.835	0.00507	547.835	0.0034
619	0.012							82.146	89.5927			--	--						--	0.03959	--	--	--	--	49995.1	-0.58388				548.22	0.0075	548.22	0.01486	548.22	0.01757	548.22	0.01714	548.22	0.01428	548.22	0.01027	548.22	0.00882	548.22	0.00488	548.22	0.00337
620	0.01175							83.1518	89.1617			--	--						--	0.03959	--	--	--	--	49995.1	-0.58388				548.607	0.0076	548.607	0.0147	548.607	0.01765	548.607	0.01722	548.607	0.01429	548.607	0.01031	548.607	0.00892	548.607	0.00483	548.607	0.0033
621	0.01126							84.1576	88.7318			--	--						--	0.03959	--	--	--	--	49995.1	-0.58388				548.997	0.00732	548.997	0.01453	548.997	0.01731	548.997	0.01706	548.997	0.01413	548.997	0.01023	548.997	0.00876	548.997	0.00449	548.997	0.00317
622	0.01104							85.1634	88.3031			--	--						--	0.03959	--	--	--	--	49995.1	-0.58388				549.389	0.00721	549.389	0.01453	549.389	0.01735	549.389	0.01699	549.389	0.01419	549.389	0.01018	549.389	0.00854	549.389	0.00468	549.389	0.00308
623	0.0111							86.1692	87.8758			--	--						--	0.03959	--	--	--	--	49995.1	-0.58388				549.783	0.00698	549.783	0.01423	549.783	0.0171	549.783	0.01662	549.783	0.01395	549.783	0.00996	549.783	0.0086	549.783	0.00438	549.783	0.00298
624	0.0111							87.175	87.4501			--	--						--	0.03959	--	--	--	--	49995.1	-0.58388				550.179	0.00689	550.179	0.01442	550.179	0.0172	550.179	0.01687	550.179	0.01395	550.179	0.01011	550.179	0.00856	550.179	0.00441	550.179	0.00318
625	0.01042							88.1808	87.026			--	--						--	0.03959	--	--	--	--	49995.1	-0.58388				550.577	0.00707	550.577	0.01432	550.577	0.01704	550.577	0.01679	550.577	0.01396	550.577	0.01007	550.577	0.00842	550.577	0.00432	550.577	0.00311
626	0.00952							89.1866	86.6037			--	--						--	0.03959	--	--	--	--	49995.1	-0.58388				550.978	0.0069	550.978	0.0142	550.978	0.01671	550.978	0.01665	550.978	0.01369	550.978	0.0098	550.978	0.00817	550.978	0.00433	550.978	0.00283
627	0.00924							90.1924	86.1833			--	--						--	0.03959	--	--	--	--	49995.1	-0.58388				551.381	0.00699	551.381	0.0142	551.381	0.01685	551.381	0.01679	551.381	0.01394	551.381	0.01005	551.381	0.00844	551.381	0.00428	551.381	0.00305
628	0.0088							91.1982	85.7648			--	--						--	0.03959	--	--	--	--	49995.1	-0.58388				551.786	0.00707	551.786	0.01432	551.786	0.01677	551.786	0.01676	551.786	0.01381	551.786	0.00999	551.786	0.00851	551.786	0.00423	551.786	0.00302
629	0.00882							92.204	85.3483			--	--						--	0.03959	--	--	--	--	49995.1	-0.58388				552.193	0.00696	552.193	0.01407	552.193	0.01678	552.193	0.01664	552.193	0.01392	552.193	0.00987	552.193	0.00814	552.193	0.00424	552.193	0.00291
630	0.00949							93.2098	84.9339			--	--						--	0.03959	--	--	--	--	49995.1	-0.58388				552.603	0.00708	552.603	0.01394	552.603	0.01671	552.603	0.01662	552.603	0.01369	552.603	0.00983	552.603	0.00825	552.603	0.00426	552.603	0.00284
631	0.00955							94.2156	84.5215			--	--						--	0.03959	--	--	--	--	49995.1	-0.58388				553.015	0.00713	553.015	0.01408	553.015	0.01664	553.015	0.01664	553.015	0.01367	553.015	0.00992	553.015	0.00804	553.015	0.00429	553.015	0.00298
632	0.00944							95.2214	84.1113			--	--						--	0.03959	--	--	--	--	49995.1	-0.58388				553.429	0.00709	553.429	0.01376	553.429	0.01655	553.429	0.01637	553.429	0.01357	553.429	0.00972	553.429	0.00809	553.429	0.00418	553.429	0.0029
633	0.00919							96.2272	83.7031			--	--						--	0.03959	--	--	--	--	49995.1	-0.58388				553.846	0.00732	553.846	0.0136	553.846	0.01647	553.846	0.01644	553.846	0.01361	553.846	0.00958	553.846	0.00807	553.846	0.00409	553.846	0.00272
634	0.00896							97.233	83.2972			--	--						--	0.03959	--	--	--	--	49995.1	-0.58388				554.265	0.00726	554.265	0.01363	554.265	0.01637	554.265	0.01622	554.265	0.01348	554.265	0.00949	554.265	0.00778	554.265	0.00374	554.265	0.0027
635	0.00859							98.2388	82.8934			--	--						--	0.03959	--	--	--	--	49995.1	-0.58388				554.686	0.00734	554.686	0.01342	554.686	0.0162	554.686	0.01608	554.686	0.01345	554.686	0.00946	554.686	0.00781	554.686	0.00376	554.686	0.00261
636	0.00844							99.2446	82.4917			--	--						--	0.03959	--	--	--	--	49995.1	-0.58388				555.11	0.00762	555.11	0.01365	555.11	0.01647	555.11	0.01648	555.11	0.0136	555.11	0.00959	555.11	0.00811	555.11	0.00408	555.11	0.00296
637	0.00822							100.25	82.0922			--	--						--	0.03959	--	--	--	--	49995.1	-0.58388				555.537	0.00766	555.537	0.01351	555.537	0.01611	555.537	0.01629	555.537	0.0134	555.537	0.00949	555.537	0.00772	555.537	0.00371	555.537	0.00262
638	0.00784							101.256	81.6949			--	--						--	0.03959	--	--	--	--	49995.1	-0.58388				555.965	0.00772	555.965	0.01349	555.965	0.01619	555.965	0.0162	555.965	0.01341	555.965	0.00933	555.965	0.00765	555.965	0.00374	555.965	0.00244
639	0.00815							102.262	81.2997			--	--						--	0.03959	--	--	--	--	49995.1	-0.58388				556.397	0.00791	556.397	0.01341	556.397	0.01617	556.397	0.0162	556.397	0.01335	556.397	0.00935	556.397	0.00781	556.397	0.00379	556.397	0.00257
640	0.00891							103.268	80.9066			--	--						--	0.03959	--	--	--	--	49995.1	-0.58388				556.83	0.00777	556.83	0.0132	556.83	0.01597	556.83	0.01624	556.83	0.01345	556.83	0.00937	556.83	0.00763	556.83	0.00381	556.83	0.00263
641	0.00911							104.274	80.5158			--	--						--	0.03959	--	--	--	--	49995.1	-0.58388				557.266	0.00775	557.266	0.0132	557.266	0.01597	557.266	0.01618	557.266	0.01328	557.266	0.00933	557.266	0.00763	557.266	0.00366	557.266	0.00256
642	0.00891							105.279	80.127			--	--						--	0.03959	--	--	--	--	49995.1	-0.58388				557.705	0.00775	557.705	0.01317	557.705	0.01593	557.705	0.01616	557.705	0.01324	557.705	0.00946	557.705	0.00765	557.705	0.00382	557.705	0.00259
643	0.00918							106.285	79.7404			--	--						--	0.03959	--	--	--	--	49995.1	-0.58388				558.146	0.00772	558.146	0.01278	558.146	0.01574	558.146	0.016	558.146	0.01321	558.146	0.00925	558.146	0.00751	558.146	0.00363	558.146	0.00259
644	0.00947							107.291	79.356			--	--						--	0.03959	--	--	--	--	49995.1	-0.58388				558.59	0.00751	558.59	0.0128	558.59	0.01567	558.59	0.01594	558.59	0.01307	558.59	0.00924	558.59	0.00747	558.59	0.00345	558.59	0.00242
645	0.00939							108.297	78.9736			--	--						--	0.03959	--	--	--	--	49995.1	-0.58388				559.036	0.00746	559.036	0.01247	559.036	0.0157	559.036	0.01574	559.036	0.01294	559.036	0.00908	559.036	0.00732	559.036	0.00337	559.036	0.00228
646	0.00929							109.303	78.5933			--	--						--	0.03959	--	--	--	--	49995.1	-0.58388				559.485	0.00751	559.485	0.01251	559.485	0.0156	559.485	0.01589	559.485	0.01289	559.485	0.00899	559.485	0.00738	559.485	0.00351	559.485	0.0024
647	0.00932							110.308	78.2152			--	--						--	0.03959	--	--	--	--	49995.1	-0.58388				559.937	0.00757	559.937	0.01211	559.937	0.01523	559.937	0.01559	559.937	0.0128	559.937	0.00884	559.937	0.00724	559.937	0.00326	559.937	0.00215
648	0.0093							111.314	77.8391			--	--						--	0.03959	--	--	--	--	49995.1	-0.58388				560.391	0.00768	560.391	0.01232	560.391	0.01529	560.391	0.01563	560.391	0.01277	560.391	0.00891	560.391	0.00724	560.391	0.00323	560.391	0.00229
649	0.00915							112.32	77.4651			--	--						--	0.03959	--	--	--	--	49995.1	-0.58388				560.848	0.00758	560.848	0.01223	560.848	0.01558	560.848	0.01563	560.848	0.01305	560.848	0.00905	560.848	0.00727	560.848	0.00337	560.848	0.0024
650	0.00885							113.326	77.0931			--	--						--	0.03959	--	--	--	--	49995.1	-0.58388				561.307	0.00745	561.307	0.01195	561.307	0.01533	561.307	0.01553	561.307	0.01283	561.307	0.00883	561.307	0.00713	561.307	0.00321	561.307	0.00223
651	0.0085							114.332	76.7233			--	--						--	0.03959	--	--	--	--	49995.1	-0.58388				561.769	0.00754	561.769	0.01197	561.769	0.0152	561.769	0.01555	561.769	0.01273	561.769	0.00877	561.769	0.00706	561.769	0.00326	561.769	0.00218
652	0.0083							115.337	76.3554			--	--						--	0.03959	--	--	--	--	49995.1	-0.58388				562.234	0.00768	562.234	0.012	562.234	0.01515	562.234	0.01545	562.234	0.01272	562.234	0.00876	562.234	0.00688	562.234	0.00313	562.234	0.00221
653	0.00828							116.343	75.9896			--	--						--	0.03959	--	--	--	--	49995.1	-0.58388				562.702	0.00764	562.702	0.01175	562.702	0.01507	562.702	0.01536	562.702	0.01247	562.702	0.00863	562.702	0.0069	562.702	0.00301	562.702	0.00209
654	0.0078							117.349	75.6258			--	--						--	0.03959	--	--	--	--	49995.1	-0.58388				563.172	0.00754	563.172	0.01172	563.172	0.01494	563.172	0.01525	563.172	0.01254	563.172	0.00856	563.172	0.00679	563.172	0.00299	563.172	0.00208
655	0.0078							118.355	75.264			--	--						--	0.03959	--	--	--	--	49995.1	-0.58388				563.645	0.00761	563.645	0.01153	563.645	0.01495	563.645	0.01514	563.645	0.01252	563.645	0.00839	563.645	0.00657	563.645	0.00289	563.645	0.00203
656	0.00806							119.361	74.9042			--	--						--	0.03959	--	--	--	--	49995.1	-0.58388				564.121	0.00747	564.121	0.0113	564.121	0.0147	564.121	0.01504	564.121	0.0123	564.121	0.00827	564.121	0.00659	564.121	0.00289	564.121	0.00196
657	0.0075							120.366	74.5464			--	--						--	0.03959	--	--	--	--	49995.1	-0.58388				564.599	0.00748	564.599	0.01127	564.599	0.01462	564.599	0.01501	564.599	0.01231	564.599	0.00825	564.599	0.00652	564.599	0.00275	564.599	0.00191
658	0.00683							121.372	74.1905			--	--						--	0.03959	--	--	--	--	49995.1	-0.58388				565.08	0.00777	565.08	0.01151	565.08	0.0148	565.08	0.01524	565.08	0.01248	565.08	0.00839	565.08	0.00686	565.08	0.00297	565.08	0.00207
659	0.00605							122.378	73.8366			--	--						--	0.03959	--	--	--	--	49995.1	-0.58388				565.565	0.00742	565.565	0.01107	565.565	0.01469	565.565	0.01496	565.565	0.01215	565.565	0.00804	565.565	0.00644	565.565	0.00281	565.565	0.00182
660	0.00553							123.384	73.4847			--	--						--	0.03959	--	--	--	--	49995.1	-0.58388				566.052	0.00734	566.052	0.01096	566.052	0.01452	566.052	0.01482	566.052	0.01215	566.052	0.00811	566.052	0.00642	566.052	0.00274	566.052	0.00171
661	0.00523							124.39	73.1347			--	--						--	0.03959	--	--	--	--	49995.1	-0.58388				566.541	0.00763	566.541	0.01098	566.541	0.01468	566.541	0.01487	566.541	0.01219	566.541	0.00809	566.541	0.00636	566.541	0.00273	566.541	0.00176
662	0.00536							125.395	72.7867			--	--						--	0.03959	--	--	--	--	49995.1	-0.58388				567.034	0.00744	567.034	0.01061	567.034	0.01443	567.034	0.01464	567.034	0.01194	567.034	0.00778	567.034	0.0062	567.034	0.00255	567.034	0.00166
663	0.006							126.401	72.4405			--	--						--	0.03959	--	--	--	--	49995.1	-0.58388				567.53	0.00734	567.53	0.01062	567.53	0.01456	567.53	0.01471	567.53	0.01197	567.53	0.00785	567.53	0.00605	567.53	0.00246	567.53	0.00159
664	0.00668							127.407	72.0963			--	--						--	0.03959	--	--	--	--	49995.1	-0.58388				568.028	0.0074	568.028	0.01063	568.028	0.01443	568.028	0.01444	568.028	0.01182	568.028	0.00771	568.028	0.00609	568.028	0.00252	568.028	0.00164
665	0.00651							128.413	71.754			--	--						--	0.03959	--	--	--	--	49995.1	-0.58388				568.529	0.00761	568.529	0.0105	568.529	0.01444	568.529	0.01459	568.529	0.01181	568.529	0.00783	568.529	0.00591	568.529	0.00241	568.529	0.00152
666	0.00628							129.419	71.4135			--	--						--	0.03959	--	--	--	--	49995.1	-0.58388				569.034	0.00741	569.034	0.01037	569.034	0.01411	569.034	0.0143	569.034	0.01173	569.034	0.00753	569.034	0.00594	569.034	0.00236	569.034	0.00154
667	0.00647							130.424	71.0749			--	--						--	0.03959	--	--	--	--	49995.1	-0.58388				569.541	0.00745	569.541	0.01037	569.541	0.01429	569.541	0.0145	569.541	0.01157	569.541	0.00763	569.541	0.00598	569.541	0.00236	569.541	0.00174
668	0.00624							131.43	70.7382			--	--						--	0.03959	--	--	--	--	49995.1	-0.58388				570.051	0.00739	570.051	0.01057	570.051	0.01421	570.051	0.01429	570.051	0.01162	570.051	0.0075	570.051	0.00572	570.051	0.00239	570.051	0.00165
669	0.00565							132.436	70.4034			--	--						--	0.03959	--	--	--	--	49995.1	-0.58388				570.564	0.0076	570.564	0.01062	570.564	0.01422	570.564	0.01436	570.564	0.01148	570.564	0.00752	570.564	0.00571	570.564	0.0024	570.564	0.00157
670	0.00554							133.442	70.0704			--	--						--	0.03959	--	--	--	--	49995.1	-0.58388				571.081	0.0076	571.081	0.01067	571.081	0.01413	571.081	0.01429	571.081	0.01154	571.081	0.00737	571.081	0.00588	571.081	0.0023	571.081	0.0016
671	0.00539							134.448	69.7392			--	--						--	0.03959	--	--	--	--	49995.1	-0.58388				571.6	0.00765	571.6	0.01073	571.6	0.01413	571.6	0.01428	571.6	0.01151	571.6	0.0074	571.6	0.00562	571.6	0.00225	571.6	0.00158
672	0.00529							135.453	69.4099			--	--						--	0.03959	--	--	--	--	49995.1	-0.58388				572.122	0.00757	572.122	0.01083	572.122	0.01413	572.122	0.01424	572.122	0.01147	572.122	0.00723	572.122	0.0059	572.122	0.00207	572.122	0.00158
673	0.00533							136.459	69.0824			--	--						--	0.03959	--	--	--	--	49995.1	-0.58388				572.647	0.00787	572.647	0.01105	572.647	0.01425	572.647	0.01432	572.647	0.01155	572.647	0.00735	572.647	0.00554	572.647	0.00228	572.647	0.00152
674	0.00534							137.465	68.7566			--	--						--	0.03959	--	--	--	--	49995.1	-0.58388				573.176	0.00764	573.176	0.01079	573.176	0.01385	573.176	0.01402	573.176	0.01129	573.176	0.00703	573.176	0.00545	573.176	0.00207	573.176	0.0014
675	0.00533							138.471	68.4327			--	--						--	0.03959	--	--	--	--	49995.1	-0.58388				573.707	0.0076	573.707	0.01101	573.707	0.01385	573.707	0.01417	573.707	0.01134	573.707	0.00701	573.707	0.00548	573.707	0.00214	573.707	0.00154
676	0.00469							139.477	68.1106			--	--						--	0.03959	--	--	--	--	49995.1	-0.58388				574.242	0.00772	574.242	0.01108	574.242	0.01406	574.242	0.01406	574.242	0.01139	574.242	0.00711	574.242	0.00556	574.242	0.00203	574.242	0.00137
677	0.00426							140.482	67.7902			--	--						--	0.03959	--	--	--	--	49995.1	-0.58388				574.78	0.00749	574.78	0.01098	574.78	0.01373	574.78	0.01402	574.78	0.01098	574.78	0.00683	574.78	0.00517	574.78	0.00191	574.78	0.00123
678	0.00394							141.488	67.4716			--	--						--	0.03959	--	--	--	--	49995.1	-0.58388				575.321	0.00784	575.321	0.01125	575.321	0.01382	575.321	0.01403	575.321	0.01126	575.321	0.00694	575.321	0.00533	575.321	0.00205	575.321	0.00144
679	0.00383							142.494	67.1547			--	--						--	0.03959	--	--	--	--	49995.1	-0.58388				575.865	0.00781	575.865	0.01124	575.865	0.01388	575.865	0.01393	575.865	0.01128	575.865	0.00691	575.865	0.00515	575.865	0.00199	575.865	0.00149
680	0.00379							143.5	66.8396			--	--						--	0.03959	--	--	--	--	49995.1	-0.58388				576.412	0.00766	576.412	0.01109	576.412	0.01385	576.412	0.01399	576.412	0.01122	576.412	0.00676	576.412	0.00524	576.412	0.00192	576.412	0.00137
681	0.00281							144.506	66.5262			--	--						--	0.03959	--	--	--	--	49995.1	-0.58388				576.962	0.00787	576.962	0.01111	576.962	0.0138	576.962	0.0139	576.962	0.01103	576.962	0.00673	576.962	0.00509	576.962	0.00191	576.962	0.00136
682	0.00224							145.511	66.2146			--	--						--	0.03959	--	--	--	--	49995.1	-0.58388				577.516	0.00792	577.516	0.0111	577.516	0.01383	577.516	0.01364	577.516	0.0109	577.516	0.00657	577.516	0.00485	577.516	0.00186	577.516	0.00109
683	0.00238							146.517	65.9046			--	--						--	0.03959	--	--	--	--	49995.1	-0.58388				578.073	0.0079	578.073	0.01115	578.073	0.01376	578.073	0.01375	578.073	0.01095	578.073	0.00655	578.073	0.00504	578.073	0.00173	578.073	0.00114
684	0.00266							147.523	65.5964			--	--						--	0.03959	--	--	--	--	49995.1	-0.58388				578.633	0.00768	578.633	0.01109	578.633	0.01363	578.633	0.01367	578.633	0.01085	578.633	0.00645	578.633	0.00465	578.633	0.00161	578.633	0.00107
685	0.00316							148.529	65.2899			--	--						--	0.03959	--	--	--	--	49995.1	-0.58388				579.196	0.00773	579.196	0.01124	579.196	0.01389	579.196	0.01388	579.196	0.01077	579.196	0.00636	579.196	0.00488	579.196	0.00164	579.196	0.00107
686	0.00338							149.535	64.985			--	--						--	0.03959	--	--	--	--	49995.1	-0.58388				579.763	0.00788	579.763	0.01122	579.763	0.01383	579.763	0.01374	579.763	0.01083	579.763	0.00628	579.763	0.0047	579.763	0.00173	579.763	0.00105
687	0.00336							150.54	64.6818			--	--						--	0.03959	--	--	--	--	49995.1	-0.58388				580.333	0.00777	580.333	0.01123	580.333	0.01368	580.333	0.01364	580.333	0.01068	580.333	0.0061	580.333	0.0046	580.333	0.00155	580.333	0.000962486
688	0.00317							151.546	64.3803			--	--						--	0.03959	--	--	--	--	49995.1	-0.58388				580.906	0.00791	580.906	0.0115	580.906	0.01363	580.906	0.01381	580.906	0.01085	580.906	0.00619	580.906	0.00457	580.906	0.00144	580.906	0.00104
689	0.00304							152.552	64.0805			--	--						--	0.03959	--	--	--	--	49995.1	-0.58388				581.483	0.00806	581.483	0.01156	581.483	0.01389	581.483	0.0138	581.483	0.01086	581.483	0.00627	581.483	0.00482	581.483	0.00163	581.483	0.000992332
690	0.00287							153.558	63.7823			--	--						--	0.03959	--	--	--	--	49995.1	-0.58388				582.063	0.00791	582.063	0.01159	582.063	0.01384	582.063	0.01373	582.063	0.01072	582.063	0.00621	582.063	0.00464	582.063	0.00151	582.063	0.000987078
691	0.00291							154.564	63.4857			--	--						--	0.03959	--	--	--	--	49995.1	-0.58388				582.647	0.00784	582.647	0.01154	582.647	0.01386	582.647	0.01365	582.647	0.01077	582.647	0.00602	582.647	0.00455	582.647	0.00157	582.647	0.00109
692	0.00278							155.569	63.1908			--	--						--	0.03959	--	--	--	--	49995.1	-0.58388				583.233	0.00796	583.233	0.01181	583.233	0.01391	583.233	0.01378	583.233	0.01083	583.233	0.00611	583.233	0.00453	583.233	0.00167	583.233	0.00113
693	0.00243							156.575	62.8975			--	--						--	0.03959	--	--	--	--	49995.1	-0.58388				583.824	0.00819	583.824	0.01185	583.824	0.01386	583.824	0.0138	583.824	0.01073	583.824	0.006	583.824	0.00443	583.824	0.00139	583.824	0.00101
694	0.00208							157.581	62.6058			--	--						--	0.03959	--	--	--	--	49995.1	-0.58388				584.417	0.00822	584.417	0.01206	584.417	0.01405	584.417	0.01387	584.417	0.01071	584.417	0.00611	584.417	0.00452	584.417	0.00155	584.417	0.000994983
695	0.00218							158.587	62.3157			--	--						--	0.03959	--	--	--	--	49995.1	-0.58388				585.014	0.00811	585.014	0.01181	585.014	0.01377	585.014	0.01375	585.014	0.0106	585.014	0.00598	585.014	0.00431	585.014	0.0014	585.014	0.000902701
696	0.00206							159.593	62.0272			--	--						--	0.03959	--	--	--	--	49995.1	-0.58388				585.615	0.00815	585.615	0.01198	585.615	0.01392	585.615	0.01376	585.615	0.01051	585.615	0.0058	585.615	0.0043	585.615	0.00131	585.615	0.000948053
697	0.0016							160.598	61.7402			--	--						--	0.03959	--	--	--	--	49995.1	-0.58388				586.219	0.00818	586.219	0.01194	586.219	0.01374	586.219	0.01376	586.219	0.01046	586.219	0.00582	586.219	0.00407	586.219	0.00122	586.219	0.000748425
698	0.0007944							161.604	61.4549			--	--						--	0.03959	--	--	--	--	49995.1	-0.58388				586.826	0.00847	586.826	0.01221	586.826	0.01404	586.826	0.01391	586.826	0.01073	586.826	0.00597	586.826	0.00426	586.826	0.00147	586.826	0.00111
699	-7.05e-05							162.61	61.1711			--	--						--	0.03959	--	--	--	--	49995.1	-0.58388				587.437	0.00837	587.437	0.01229	587.437	0.01398	587.437	0.01392	587.437	0.01048	587.437	0.00581	587.437	0.00405	587.437	0.00126	587.437	0.000836536
700	-0.0004933							163.616	60.8889			--	--						--	0.03959	--	--	--	--	49995.1	-0.58388				588.052	0.00835	588.052	0.01231	588.052	0.01404	588.052	0.01381	588.052	0.01038	588.052	0.00564	588.052	0.00402	588.052	0.00127	588.052	0.000891989
701	-0.0005154							164.622	60.6082			--	--						--	0.03959	--	--	--	--	49995.1	-0.58388				588.67	0.00837	588.67	0.01223	588.67	0.01392	588.67	0.01375	588.67	0.01033	588.67	0.00559	588.67	0.00404	588.67	0.00111	588.67	0.00075146
702	0.0001663							165.627	60.3291			--	--						--	0.03959	--	--	--	--	49995.1	-0.58388				589.292	0.00841	589.292	0.01232	589.292	0.01415	589.292	0.01388	589.292	0.0105	589.292	0.00573	589.292	0.00398	589.292	0.0012	589.292	0.000911905
703	0.0009788							166.633	60.0515			--	--						--	0.03959	--	--	--	--	49995.1	-0.58388				589.917	0.00827	589.917	0.01228	589.917	0.01408	589.917	0.0139	589.917	0.01025	589.917	0.00547	589.917	0.00381	589.917	0.00114	589.917	0.00080459
704	0.00183							167.639	59.7754			--	--						--	0.03959	--	--	--	--	49995.1	-0.58388				590.546	0.00827	590.546	0.01256	590.546	0.01403	590.546	0.01391	590.546	0.01034	590.546	0.00559	590.546	0.00389	590.546	0.00107	590.546	0.000678442
705	0.00211							168.645	59.5009			--	--						--	0.03959	--	--	--	--	49995.1	-0.58388				591.178	0.00852	591.178	0.01286	591.178	0.01436	591.178	0.014	591.178	0.0105	591.178	0.00563	591.178	0.00408	591.178	0.00124	591.178	0.000785444
706	0.00177							169.651	59.2278			--	--						--	0.03959	--	--	--	--	49995.1	-0.58388				591.814	0.00858	591.814	0.01264	591.814	0.0141	591.814	0.01387	591.814	0.01026	591.814	0.0054	591.814	0.00382	591.814	0.00102	591.814	0.000527803
707	0.00171							170.656	58.9563			--	--						--	0.03959	--	--	--	--	49995.1	-0.58388				592.454	0.0086	592.454	0.013	592.454	0.01436	592.454	0.01401	592.454	0.01038	592.454	0.00538	592.454	0.0037	592.454	0.000967656	592.454	0.000731632
708	0.00184							171.662	58.6862			--	--						--	0.03959	--	--	--	--	49995.1	-0.58388				593.098	0.00863	593.098	0.01323	593.098	0.01421	593.098	0.01401	593.098	0.01053	593.098	0.00539	593.098	0.00388	593.098	0.0013	593.098	0.000794525
709	0.00139							172.668	58.4176			--	--						--	0.03959	--	--	--	--	49995.1	-0.58388				593.745	0.00898	593.745	0.01342	593.745	0.01452	593.745	0.01431	593.745	0.01053	593.745	0.00557	593.745	0.00387	593.745	0.00124	593.745	0.000837949
710	0.0012							173.674	58.1505			--	--						--	0.03959	--	--	--	--	49995.1	-0.58388				594.396	0.00917	594.396	0.01339	594.396	0.01465	594.396	0.01418	594.396	0.0105	594.396	0.00546	594.396	0.00365	594.396	0.00103	594.396	0.000648277
711	0.0007584							174.68	57.8849			--	--						--	0.03959	--	--	--	--	49995.1	-0.58388				595.05	0.00912	595.05	0.01337	595.05	0.01428	595.05	0.01419	595.05	0.01034	595.05	0.0051	595.05	0.00352	595.05	0.000912245	595.05	0.00050193
712	0.0002875							175.685	57.6207			--	--						--	0.03959	--	--	--	--	49995.1	-0.58388				595.709	0.00929	595.709	0.01359	595.709	0.01444	595.709	0.01413	595.709	0.01025	595.709	0.00522	595.709	0.00356	595.709	0.00103	595.709	0.00061385
713	0.0002936							176.691	57.358			--	--						--	0.03959	--	--	--	--	49995.1	-0.58388				596.371	0.00965	596.371	0.01383	596.371	0.01464	596.371	0.01423	596.371	0.01023	596.371	0.00516	596.371	0.00358	596.371	0.000894726	596.371	0.000713541
714	0.0004409							177.697	57.0967			--	--						--	0.03959	--	--	--	--	49995.1	-0.58388				597.036	0.00998	597.036	0.01393	597.036	0.01459	597.036	0.01433	597.036	0.01034	597.036	0.00523	597.036	0.00366	597.036	0.000968552	597.036	0.00065089
715	0.0007151							178.703	56.8368			--	--						--	0.03959	--	--	--	--	49995.1	-0.58388				597.706	0.01021	597.706	0.01424	597.706	0.01459	597.706	0.01413	597.706	0.01021	597.706	0.00527	597.706	0.00349	597.706	0.000908066	597.706	0.000565934
716	0.0007256							179.709	56.5784			--	--						--	0.03959	--	--	--	--	49995.1	-0.58388				598.38	0.01011	598.38	0.01424	598.38	0.01459	598.38	0.0142	598.38	0.01027	598.38	0.00507	598.38	0.00335	598.38	0.000827155	598.38	0.000532784
717	0.0006291							180.714	56.3213			--	--						--	0.03959	--	--	--	--	49995.1	-0.58388				599.057	0.01022	599.057	0.01445	599.057	0.01458	599.057	0.01427	599.057	0.01027	599.057	0.00499	599.057	0.00336	599.057	0.000766695	599.057	0.000535789
718	0.000609							181.72	56.0657			--	--						--	0.03959	--	--	--	--	49995.1	-0.58388				599.738	0.01035	599.738	0.01453	599.738	0.01471	599.738	0.01436	599.738	0.0103	599.738	0.00512	599.738	0.00342	599.738	0.000823683	599.738	0.000378199
719	0.0008393							182.726	55.8115			--	--						--	0.03959	--	--	--	--	49995.1	-0.58388				600.423	0.01033	600.423	0.01451	600.423	0.01464	600.423	0.01423	600.423	0.01009	600.423	0.0049	600.423	0.00314	600.423	0.000736632	600.423	0.000507212
720	0.00122							183.732	55.5587			--	--						--	0.03959	--	--	--	--	49995.1	-0.58388				601.112	0.0104	601.112	0.01467	601.112	0.01468	601.112	0.01437	601.112	0.01024	601.112	0.00494	601.112	0.0032	601.112	0.000717887	601.112	0.000639471
721	0.00146							184.738	55.3072			--	--						--	0.03959	--	--	--	--	49995.1	-0.58388				601.805	0.01063	601.805	0.01503	601.805	0.01486	601.805	0.01437	601.805	0.01014	601.805	0.00497	601.805	0.00322	601.805	0.000882086	601.805	0.000575454
722	0.00153							185.743	55.0572			--	--						--	0.03959	--	--	--	--	49995.1	-0.58388				602.502	0.01046	602.502	0.01502	602.502	0.01487	602.502	0.01436	602.502	0.01028	602.502	0.005	602.502	0.00308	602.502	0.000587585	602.502	0.00049321
723	0.00118							186.749	54.8085			--	--						--	0.03959	--	--	--	--	49995.1	-0.58388				603.202	0.01071	603.202	0.01506	603.202	0.01501	603.202	0.01448	603.202	0.01021	603.202	0.00484	603.202	0.00299	603.202	0.000805604	603.202	0.000386898
724	0.0011							187.755	54.5611			--	--						--	0.03959	--	--	--	--	49995.1	-0.58388				603.907	0.01082	603.907	0.01513	603.907	0.01492	603.907	0.01421	603.907	0.00998	603.907	0.0047	603.907	0.00297	603.907	0.000709734	603.907	0.00023964
725	0.00125							188.761	54.3152			--	--						--	0.03959	--	--	--	--	49995.1	-0.58388				604.615	0.01131	604.615	0.01541	604.615	0.01511	604.615	0.01459	604.615	0.01016	604.615	0.00482	604.615	0.00308	604.615	0.00073604	604.615	0.000480695
726	0.00133							189.767	54.0705			--	--						--	0.03959	--	--	--	--	49995.1	-0.58388				605.328	0.01116	605.328	0.01537	605.328	0.0151	605.328	0.01447	605.328	0.01016	605.328	0.00464	605.328	0.00314	605.328	0.000733619	605.328	0.000367734
727	0.0008105							190.772	53.8272			--	--						--	0.03959	--	--	--	--	49995.1	-0.58388				606.045	0.01164	606.045	0.01564	606.045	0.01512	606.045	0.01455	606.045	0.01004	606.045	0.00474	606.045	0.00292	606.045	0.00058412	606.045	0.000309882
728	-0.0001428							191.778	53.5853			--	--						--	0.03959	--	--	--	--	49995.1	-0.58388				606.765	0.01203	606.765	0.0159	606.765	0.01533	606.765	0.01487	606.765	0.01025	606.765	0.00497	606.765	0.00304	606.765	0.000885576	606.765	0.000526586
729	-0.0002514							192.784	53.3446			--	--						--	0.03959	--	--	--	--	49995.1	-0.58388				607.49	0.01217	607.49	0.01592	607.49	0.01511	607.49	0.01468	607.49	0.01017	607.49	0.00469	607.49	0.00295	607.49	0.00070108	607.49	0.000264841
730	-0.0005899							193.79	53.1053			--	--						--	0.03959	--	--	--	--	49995.1	-0.58388				608.219	0.01249	608.219	0.01612	608.219	0.01544	608.219	0.01471	608.219	0.01023	608.219	0.00481	608.219	0.00312	608.219	0.0006354	608.219	0.000578295
731	-0.0006394							194.796	52.8673			--	--						--	0.03959	--	--	--	--	49995.1	-0.58388				608.951	0.01258	608.951	0.01618	608.951	0.01521	608.951	0.01466	608.951	0.0101	608.951	0.00458	608.951	0.00275	608.951	0.000662254	608.951	0.000394881
732	-0.0007108							195.801	52.6306			--	--						--	0.03959	--	--	--	--	49995.1	-0.58388				609.688	0.01276	609.688	0.01627	609.688	0.01541	609.688	0.01481	609.688	0.01015	609.688	0.00456	609.688	0.00275	609.688	0.000655884	609.688	0.000409066
733	-0.000883							196.807	52.3952			--	--						--	0.03959	--	--	--	--	49995.1	-0.58388				610.429	0.01296	610.429	0.01636	610.429	0.01545	610.429	0.01468	610.429	0.01013	610.429	0.00455	610.429	0.0027	610.429	0.000609265	610.429	0.000397728
734	-0.0007853							197.813	52.161			--	--						--	0.03959	--	--	--	--	49995.1	-0.58388				611.174	0.01332	611.174	0.01652	611.174	0.01562	611.174	0.01486	611.174	0.01031	611.174	0.00467	611.174	0.00298	611.174	0.00072576	611.174	0.00039128
735	-0.0004268							198.819	51.9282			--	--						--	0.03959	--	--	--	--	49995.1	-0.58388				611.924	0.01344	611.924	0.01644	611.924	0.01558	611.924	0.01475	611.924	0.01007	611.924	0.0044	611.924	0.0028	611.924	0.000664944	611.924	0.000314288
736	-0.000173							199.825	51.6966			--	--						--	0.03959	--	--	--	--	49995.1	-0.58388				612.677	0.01344	612.677	0.01655	612.677	0.01556	612.677	0.01479	612.677	0.01028	612.677	0.00456	612.677	0.00269	612.677	0.000672694	612.677	0.00039319
737	6.45e-05							200.83	51.4663			--	--						--	0.03959	--	--	--	--	49995.1	-0.58388				613.435	0.01379	613.435	0.01658	613.435	0.01555	613.435	0.01469	613.435	0.01013	613.435	0.00448	613.435	0.00266	613.435	0.000650193	613.435	0.000455533
738	-0.0002691							201.836	51.2372			--	--						--	0.03959	--	--	--	--	49995.1	-0.58388				614.197	0.01393	614.197	0.01678	614.197	0.01566	614.197	0.01494	614.197	0.01008	614.197	0.00453	614.197	0.00273	614.197	0.000618151	614.197	0.000227596
739	-0.0002694							202.842	51.0094			--	--						--	0.03959	--	--	--	--	49995.1	-0.58388				614.963	0.01413	614.963	0.01676	614.963	0.01555	614.963	0.01471	614.963	0.01012	614.963	0.00421	614.963	0.00253	614.963	0.000458329	614.963	0.000289716
740	0.0003533							203.848	50.7829			--	--						--	0.03959	--	--	--	--	49995.1	-0.58388				615.733	0.0145	615.733	0.01722	615.733	0.01592	615.733	0.01496	615.733	0.01021	615.733	0.00457	615.733	0.00265	615.733	0.000712273	615.733	0.000516632
741	0.0005692							204.854	50.5575			--	--						--	0.03959	--	--	--	--	49995.1	-0.58388				616.507	0.01453	616.507	0.01709	616.507	0.01573	616.507	0.0148	616.507	0.01023	616.507	0.00421	616.507	0.00248	616.507	0.000381008	616.507	0.00022251
742	0.0009224							205.859	50.3334			--	--						--	0.03959	--	--	--	--	49995.1	-0.58388				617.286	0.01458	617.286	0.01715	617.286	0.01599	617.286	0.01499	617.286	0.01014	617.286	0.00434	617.286	0.00253	617.286	0.000558934	617.286	0.000293409
743	0.00144							206.865	50.1106			--	--						--	0.03959	--	--	--	--	49995.1	-0.58388				618.069	0.01497	618.069	0.01728	618.069	0.01584	618.069	0.01491	618.069	0.01018	618.069	0.00432	618.069	0.00251	618.069	0.000299932	618.069	0.000276686
744	0.00124							207.871	49.8889			--	--						--	0.03959	--	--	--	--	49995.1	-0.58388				618.857	0.01503	618.857	0.01753	618.857	0.01603	618.857	0.01501	618.857	0.01021	618.857	0.00425	618.857	0.0025	618.857	0.000326282	618.857	0.000224757
745	0.00135							208.877	49.6685			--	--						--	0.03959	--	--	--	--	49995.1	-0.58388				619.648	0.01523	619.648	0.01744	619.648	0.01612	619.648	0.01513	619.648	0.01019	619.648	0.00421	619.648	0.00236	619.648	0.000271209	619.648	0.00028015
746	0.00205							209.883	49.4492			--	--						--	0.03959	--	--	--	--	49995.1	-0.58388				620.445	0.01567	620.445	0.01764	620.445	0.01622	620.445	0.01514	620.445	0.01029	620.445	0.0044	620.445	0.00248	620.445	0.000551263	620.445	0.000429652
747	0.00238							210.888	49.2312			--	--						--	0.03959	--	--	--	--	49995.1	-0.58388				621.245	0.0157	621.245	0.01759	621.245	0.01632	621.245	0.01522	621.245	0.01026	621.245	0.0042	621.245	0.0024	621.245	0.000310697	621.245	0.000192167
748	0.00246							211.894	49.0143			--	--						--	0.03959	--	--	--	--	49995.1	-0.58388				622.05	0.01593	622.05	0.01769	622.05	0.01603	622.05	0.01521	622.05	0.01009	622.05	0.00419	622.05	0.00225	622.05	0.000240283	622.05	7.9967e-05
749	0.00259							212.9	48.7987			--	--						--	0.03959	--	--	--	--	49995.1	-0.58388				622.859	0.01622	622.859	0.01793	622.859	0.01632	622.859	0.01512	622.859	0.01024	622.859	0.00405	622.859	0.00227	622.859	0.000295378	622.859	6.8866e-05
750	0.00239							213.906	48.5842			--	--						--	0.03959	--	--	--	--	49995.1	-0.58388				623.673	0.01647	623.673	0.01796	623.673	0.01639	623.673	0.01527	623.673	0.01029	623.673	0.00427	623.673	0.00246	623.673	0.000399633	623.673	0.000326319
751	0.00156							214.912	48.3708			--	--						--	0.03959	--	--	--	--	49995.1	-0.58388				624.491	0.01685	624.491	0.0183	624.491	0.01667	624.491	0.0154	624.491	0.01042	624.491	0.00441	624.491	0.00243	624.491	0.000522796	624.491	0.000551982
752	0.00179							215.917	48.1587			--	--						--	0.03959	--	--	--	--	49995.1	-0.58388				625.313	0.01669	625.313	0.01805	625.313	0.01634	625.313	0.01522	625.313	0.00994	625.313	0.00415	625.313	0.00218	625.313	0.000225516	625.313	2.1374e-05
753	0.00127							216.923	47.9477			--	--						--	0.03959	--	--	--	--	49995.1	-0.58388				626.14	0.01724	626.14	0.01831	626.14	0.01654	626.14	0.01532	626.14	0.0103	626.14	0.00421	626.14	0.00247	626.14	0.000442242	626.14	0.000433321
754	0.0006677							217.929	47.7378			--	--						--	0.03959	--	--	--	--	49995.1	-0.58388				626.971	0.01748	626.971	0.01838	626.971	0.01669	626.971	0.01562	626.971	0.0102	626.971	0.00427	626.971	0.00247	626.971	0.000407552	626.971	0.00040168
755	0.00109							218.935	47.5291			--	--						--	0.03959	--	--	--	--	49995.1	-0.58388				627.807	0.01743	627.807	0.01822	627.807	0.0165	627.807	0.01542	627.807	0.01025	627.807	0.00411	627.807	0.00226	627.807	0.00039456	627.807	0.000373772
756	0.00105							219.941	47.3215			--	--						--	0.03959	--	--	--	--	49995.1	-0.58388				628.648	0.01769	628.648	0.0184	628.648	0.01667	628.648	0.01541	628.648	0.01028	628.648	0.00402	628.648	0.00228	628.648	0.000360871	628.648	0.000248073
757	0.000661							220.946	47.1151			--	--						--	0.03959	--	--	--	--	49995.1	-0.58388				629.493	0.01773	629.493	0.01844	629.493	0.0166	629.493	0.01531	629.493	0.01016	629.493	0.00401	629.493	0.0022	629.493	0.000220083	629.493	0.00013227
758	0.00131							221.952	46.9098			--	--						--	0.03959	--	--	--	--	49995.1	-0.58388				630.342	0.01807	630.342	0.01848	630.342	0.01667	630.342	0.01535	630.342	0.01023	630.342	0.00414	630.342	0.00229	630.342	0.000115373	630.342	8.0291e-05
759	0.00179							222.958	46.7055			--	--						--	0.03959	--	--	--	--	49995.1	-0.58388				631.196	0.01814	631.196	0.01846	631.196	0.01675	631.196	0.01545	631.196	0.01018	631.196	0.00408	631.196	0.00213	631.196	0.000330734	631.196	1.0219e-05
760	0.00145							223.964	46.5025			--	--						--	0.03959	--	--	--	--	49995.1	-0.58388				632.055	0.01867	632.055	0.01866	632.055	0.01669	632.055	0.01567	632.055	0.01045	632.055	0.00422	632.055	0.00231	632.055	0.00028203	632.055	3.9416e-05
761	0.00124							224.97	46.3005			--	--						--	0.03959	--	--	--	--	49995.1	-0.58388				632.918	0.01839	632.918	0.01836	632.918	0.01651	632.918	0.01539	632.918	0.0102	632.918	0.00397	632.918	0.00194	632.918	0.000116666	632.918	-3.7465e-05
762	0.0001608							225.975	46.0996			--	--						--	0.03959	--	--	--	--	49995.1	-0.58388				633.786	0.01862	633.786	0.0186	633.786	0.01654	633.786	0.01533	633.786	0.01027	633.786	0.00409	633.786	0.00204	633.786	0.000259838	633.786	0.000215665
763	-0.0007401							226.981	45.8998			--	--						--	0.03959	--	--	--	--	49995.1	-0.58388				634.659	0.01886	634.659	0.01878	634.659	0.01672	634.659	0.01539	634.659	0.01025	634.659	0.00416	634.659	0.00212	634.659	0.000368034	634.659	8.6578e-05
764	-0.0014							227.987	45.7011			--	--						--	0.03959	--	--	--	--	49995.1	-0.58388				635.536	0.01869	635.536	0.01863	635.536	0.0165	635.536	0.01544	635.536	0.01011	635.536	0.00391	635.536	0.00199	635.536	0.000288494	635.536	-0.000131198
765	-0.00156							228.993	45.5035			--	--						--	0.03959	--	--	--	--	49995.1	-0.58388				636.418	0.01918	636.418	0.0189	636.418	0.01693	636.418	0.01549	636.418	0.01043	636.418	0.00419	636.418	0.00221	636.418	0.000314781	636.418	-4.594e-06
766	-0.00137							229.999	45.3069			--	--						--	0.03959	--	--	--	--	49995.1	-0.58388				637.305	0.01965	637.305	0.01901	637.305	0.01711	637.305	0.01569	637.305	0.01031	637.305	0.00422	637.305	0.00241	637.305	0.000476737	637.305	0.000412187
767	-0.0009607							231.004	45.1114			--	--						--	0.03959	--	--	--	--	49995.1	-0.58388				638.196	0.01928	638.196	0.01894	638.196	0.01668	638.196	0.01542	638.196	0.01006	638.196	0.0039	638.196	0.00211	638.196	0.00027593	638.196	0.000173579
768	-0.0007336							232.01	44.917			--	--						--	0.03959	--	--	--	--	49995.1	-0.58388				639.092	0.01943	639.092	0.01894	639.092	0.01686	639.092	0.01538	639.092	0.0104	639.092	0.00404	639.092	0.00199	639.092	0.000243902	639.092	0.00016515
769	-0.0003456							233.016	44.7236			--	--						--	0.03959	--	--	--	--	49995.1	-0.58388				639.993	0.01978	639.993	0.01918	639.993	0.01663	639.993	0.0154	639.993	0.01043	639.993	0.00423	639.993	0.00223	639.993	0.000434888	639.993	0.000224985
770	-0.0002197							234.022	44.5313			--	--						--	0.03959	--	--	--	--	49995.1	-0.58388				640.898	0.0194	640.898	0.01887	640.898	0.01665	640.898	0.01522	640.898	0.0101	640.898	0.00394	640.898	0.00195	640.898	0.000188446	640.898	-1.711e-06
771	-5.52e-05							235.028	44.3401			--	--						--	0.03959	--	--	--	--	49995.1	-0.58388				641.808	0.01996	641.808	0.0189	641.808	0.01681	641.808	0.01545	641.808	0.01038	641.808	0.00403	641.808	0.00225	641.808	0.000596199	641.808	-1.9463e-05
772	0.0009902							236.033	44.1498			--	--						--	0.03959	--	--	--	--	49995.1	-0.58388				642.724	0.01993	642.724	0.01902	642.724	0.0169	642.724	0.0155	642.724	0.01037	642.724	0.00422	642.724	0.0021	642.724	0.000276632	642.724	0.000128965
773	0.00114							237.039	43.9606			--	--						--	0.03959	--	--	--	--	49995.1	-0.58388				643.643	0.02	643.643	0.01872	643.643	0.01679	643.643	0.01526	643.643	0.01016	643.643	0.00402	643.643	0.00208	643.643	0.000307408	643.643	0.000178124
774	0.00119							238.045	43.7725			--	--						--	0.03959	--	--	--	--	49995.1	-0.58388				644.568	0.01993	644.568	0.01888	644.568	0.01684	644.568	0.015	644.568	0.01016	644.568	0.00401	644.568	0.00196	644.568	9.7546e-05	644.568	3.8712e-05
775	0.00137							239.051	43.5853			--	--						--	0.03959	--	--	--	--	49995.1	-0.58388				645.498	0.02012	645.498	0.01894	645.498	0.01671	645.498	0.01502	645.498	0.01044	645.498	0.00409	645.498	0.00201	645.498	0.00021062	645.498	8.2074e-05
776	0.00129							240.057	43.3992			--	--						--	0.03959	--	--	--	--	49995.1	-0.58388				646.432	0.02033	646.432	0.01899	646.432	0.01706	646.432	0.01527	646.432	0.01026	646.432	0.00408	646.432	0.00214	646.432	0.000229847	646.432	0.000334059
777	0.0007996							241.062	43.2141			--	--						--	0.03959	--	--	--	--	49995.1	-0.58388				647.372	0.02036	647.372	0.01902	647.372	0.01684	647.372	0.01527	647.372	0.0103	647.372	0.00404	647.372	0.00211	647.372	0.000443614	647.372	0.00033158
778	-5.46e-05							242.068	43.03			--	--						--	0.03959	--	--	--	--	49995.1	-0.58388				648.316	0.02018	648.316	0.019	648.316	0.0167	648.316	0.0151	648.316	0.01024	648.316	0.00413	648.316	0.00189	648.316	0.00012229	648.316	-4.2351e-05
779	-0.0008073							243.074	42.8469			--	--						--	0.03959	--	--	--	--	49995.1	-0.58388				649.265	0.02017	649.265	0.01882	649.265	0.0166	649.265	0.01512	649.265	0.01033	649.265	0.00407	649.265	0.00196	649.265	0.000238359	649.265	0.000106301
780	-0.0001461							244.08	42.6647			--	--						--	0.03959	--	--	--	--	49995.1	-0.58388				650.219	0.02033	650.219	0.01902	650.219	0.01664	650.219	0.01494	650.219	0.01028	650.219	0.00412	650.219	0.00204	650.219	0.000142413	650.219	9.8541e-05
781	2.15e-05							245.086	42.4836			--	--						--	0.03959	--	--	--	--	49995.1	-0.58388				651.178	0.0204	651.178	0.01915	651.178	0.01664	651.178	0.01504	651.178	0.01034	651.178	0.00417	651.178	0.00205	651.178	0.000185112	651.178	0.000237876
782	-0.0003985							246.091	42.3035			--	--						--	0.03959	--	--	--	--	49995.1	-0.58388				652.142	0.02056	652.142	0.01903	652.142	0.01671	652.142	0.0151	652.142	0.01048	652.142	0.00428	652.142	0.00236	652.142	0.000204741	652.142	0.000198791
783	-0.0006022							247.097	42.1243			--	--						--	0.03959	--	--	--	--	49995.1	-0.58388				653.111	0.02046	653.111	0.01904	653.111	0.01652	653.111	0.01487	653.111	0.0105	653.111	0.0043	653.111	0.0021	653.111	0.000385627	653.111	2.5141e-05
784	-0.0007792							248.103	41.9461			--	--						--	0.03959	--	--	--	--	49995.1	-0.58388				654.085	0.02014	654.085	0.0186	654.085	0.01621	654.085	0.01451	654.085	0.00987	654.085	0.00376	654.085	0.00176	654.085	0.00014418	654.085	-0.00018792
785	-0.00113							249.109	41.7689			--	--						--	0.03959	--	--	--	--	49995.1	-0.58388				655.065	0.02034	655.065	0.01891	655.065	0.01643	655.065	0.01484	655.065	0.01038	655.065	0.00407	655.065	0.00212	655.065	0.000116942	655.065	-4.7309e-05
786	-0.0009785							250.115	41.5926			--	--						--	0.03959	--	--	--	--	49995.1	-0.58388				656.049	0.02015	656.049	0.01865	656.049	0.01627	656.049	0.01452	656.049	0.01004	656.049	0.004	656.049	0.00195	656.049	-3.4707e-05	656.049	-3.5722e-05
787	-0.00123							251.12	41.4173			--	--						--	0.03959	--	--	--	--	49995.1	-0.58388				657.038	0.02014	657.038	0.01867	657.038	0.01628	657.038	0.0146	657.038	0.01008	657.038	0.00402	657.038	0.00205	657.038	0.000157679	657.038	3.075e-06
788	-0.00181							252.126	41.2429			--	--						--	0.03959	--	--	--	--	49995.1	-0.58388				658.032	0.02039	658.032	0.01873	658.032	0.01639	658.032	0.01472	658.032	0.01036	658.032	0.00426	658.032	0.00211	658.032	0.000275693	658.032	0.000229142
789	-0.00232							253.132	41.0695			--	--						--	0.03959	--	--	--	--	49995.1	-0.58388				659.031	0.02006	659.031	0.01861	659.031	0.01619	659.031	0.01464	659.031	0.01013	659.031	0.00427	659.031	0.00227	659.031	0.000140869	659.031	0.000303863
790	-0.00228							254.138	40.897			--	--						--	0.03959	--	--	--	--	49995.1	-0.58388				660.036	0.0199	660.036	0.0184	660.036	0.01604	660.036	0.01431	660.036	0.01018	660.036	0.00398	660.036	0.00219	660.036	0.000241882	660.036	-7.4e-06
791	-0.00196							255.144	40.7254			--	--						--	0.03959	--	--	--	--	49995.1	-0.58388				661.046	0.01982	661.046	0.01814	661.046	0.01607	661.046	0.01448	661.046	0.01022	661.046	0.00417	661.046	0.00203	661.046	9.0529e-05	661.046	6.9599e-05
792	-0.00168							256.149	40.5548			--	--						--	0.03959	--	--	--	--	49995.1	-0.58388				662.06	0.01959	662.06	0.0181	662.06	0.016	662.06	0.01438	662.06	0.01016	662.06	0.00423	662.06	0.00201	662.06	7.4513e-05	662.06	0.00022918
793	-0.00163							257.155	40.3851			--	--						--	0.03959	--	--	--	--	49995.1	-0.58388				663.08	0.0195	663.08	0.01824	663.08	0.01595	663.08	0.01448	663.08	0.0102	663.08	0.00413	663.08	0.00207	663.08	0.000183006	663.08	-3.9483e-05
794	-0.00155							258.161	40.2163			--	--						--	0.03959	--	--	--	--	49995.1	-0.58388				664.105	0.01961	664.105	0.01785	664.105	0.01578	664.105	0.0143	664.105	0.01011	664.105	0.00411	664.105	0.00211	664.105	0.000124176	664.105	0.000190008
795	-0.00176							259.167	40.0485			--	--						--	0.03959	--	--	--	--	49995.1	-0.58388				665.136	0.01937	665.136	0.01777	665.136	0.01568	665.136	0.0141	665.136	0.01003	665.136	0.0042	665.136	0.00213	665.136	1.3053e-05	665.136	0.000140526
796	-0.00182							260.173	39.8815			--	--						--	0.03959	--	--	--	--	49995.1	-0.58388				666.171	0.01947	666.171	0.01798	666.171	0.0158	666.171	0.01427	666.171	0.01016	666.171	0.00459	666.171	0.00228	666.171	0.000343549	666.171	0.000140721
797	-0.00149							261.178	39.7154			--	--						--	0.03959	--	--	--	--	49995.1	-0.58388				667.212	0.01915	667.212	0.01768	667.212	0.01553	667.212	0.0138	667.212	0.01008	667.212	0.00437	667.212	0.0024	667.212	9.2416e-05	667.212	0.000205233
798	-0.00178							262.184	39.5503			--	--						--	0.03959	--	--	--	--	49995.1	-0.58388				668.258	0.01884	668.258	0.01741	668.258	0.01527	668.258	0.01376	668.258	0.00984	668.258	0.00404	668.258	0.00195	668.258	1.3855e-05	668.258	-5.6229e-05
799	-0.00271							263.19	39.386			--	--						--	0.03959	--	--	--	--	49995.1	-0.58388				669.309	0.0191	669.309	0.01757	669.309	0.01542	669.309	0.01376	669.309	0.00998	669.309	0.00444	669.309	0.00233	669.309	0.000361281	669.309	0.000105344
800	-0.00287							264.196	39.2226			--	--						--	0.03959	--	--	--	--	49995.1	-0.58388				670.366	0.01847	670.366	0.01724	670.366	0.01497	670.366	0.01357	670.366	0.00967	670.366	0.00418	670.366	0.00206	670.366	-0.000174681	670.366	-0.000135336
								265.202	39.0602			--	--						--	0.03959	--	--	--	--	49995.1	-0.58388				671.428	0.01882	671.428	0.01732	671.428	0.01523	671.428	0.01368	671.428	0.00991	671.428	0.00452	671.428	0.00229	671.428	0.000196291	671.428	0.000130531
								266.207	38.8985			--	--						--	0.03959	--	--	--	--	49995.1	-0.58388				672.495	0.01871	672.495	0.01728	672.495	0.01519	672.495	0.01365	672.495	0.00982	672.495	0.00452	672.495	0.00245	672.495	0.000388918	672.495	0.000219441
								267.213	38.7378			--	--						--	0.03959	--	--	--	--	49995.1	-0.58388				673.567	0.01865	673.567	0.01736	673.567	0.01519	673.567	0.01372	673.567	0.00999	673.567	0.00443	673.567	0.00234	673.567	0.000191934	673.567	0.000187143
								268.219	38.5779			--	--						--	0.03959	--	--	--	--	49995.1	-0.58388				674.645	0.01828	674.645	0.01682	674.645	0.01491	674.645	0.01355	674.645	0.0097	674.645	0.00452	674.645	0.00232	674.645	0.000259549	674.645	-5.6708e-05
								269.225	38.4189			--	--						--	0.03959	--	--	--	--	49995.1	-0.58388				675.729	0.01823	675.729	0.01668	675.729	0.01473	675.729	0.01338	675.729	0.00969	675.729	0.00432	675.729	0.00209	675.729	-7.6894e-05	675.729	-0.000161133
								270.231	38.2608			--	--						--	0.03959	--	--	--	--	49995.1	-0.58388				676.817	0.0181	676.817	0.0166	676.817	0.01483	676.817	0.01345	676.817	0.00987	676.817	0.0046	676.817	0.00231	676.817	0.000198769	676.817	0.000198577
								271.236	38.1035			--	--						--	0.03959	--	--	--	--	49995.1	-0.58388				677.911	0.01793	677.911	0.01636	677.911	0.01489	677.911	0.01326	677.911	0.0099	677.911	0.00453	677.911	0.00247	677.911	0.000253179	677.911	0.000247395
								272.242	37.947			--	--						--	0.03959	--	--	--	--	49995.1	-0.58388				679.011	0.01795	679.011	0.01623	679.011	0.01475	679.011	0.01315	679.011	0.00989	679.011	0.00447	679.011	0.00235	679.011	0.000184496	679.011	-0.000132054
								273.248	37.7914			--	--						--	0.03959	--	--	--	--	49995.1	-0.58388				680.116	0.01765	680.116	0.01595	680.116	0.01474	680.116	0.01313	680.116	0.00986	680.116	0.00459	680.116	0.00217	680.116	-2.3492e-05	680.116	7.4254e-05
								274.254	37.6366			--	--						--	0.03959	--	--	--	--	49995.1	-0.58388				681.226	0.01756	681.226	0.01606	681.226	0.01477	681.226	0.01338	681.226	0.00977	681.226	0.00458	681.226	0.00248	681.226	0.000204431	681.226	-5.8749e-05
								275.26	37.4827			--	--						--	0.03959	--	--	--	--	49995.1	-0.58388				682.342	0.01761	682.342	0.01601	682.342	0.01482	682.342	0.01333	682.342	0.00975	682.342	0.00489	682.342	0.00249	682.342	5.6729e-05	682.342	-4.7521e-05
								276.265	37.3296			--	--						--	0.03959	--	--	--	--	49995.1	-0.58388				683.464	0.01773	683.464	0.01589	683.464	0.01436	683.464	0.0132	683.464	0.00982	683.464	0.00501	683.464	0.00249	683.464	0.000345597	683.464	8.3331e-05
								277.271	37.1773			--	--						--	0.03959	--	--	--	--	49995.1	-0.58388				684.591	0.01743	684.591	0.01595	684.591	0.01484	684.591	0.01328	684.591	0.0097	684.591	0.00477	684.591	0.0024	684.591	9.1047e-05	684.591	0.000112614
								278.277	37.0259			--	--						--	0.03959	--	--	--	--	49995.1	-0.58388				685.723	0.01741	685.723	0.01581	685.723	0.01469	685.723	0.0133	685.723	0.00978	685.723	0.00482	685.723	0.00259	685.723	6.7571e-05	685.723	0.000140673
								279.283	36.8752			--	--						--	0.03959	--	--	--	--	49995.1	-0.58388				686.861	0.01735	686.861	0.01579	686.861	0.01468	686.861	0.01328	686.861	0.0099	686.861	0.00497	686.861	0.00263	686.861	0.000198313	686.861	2.507e-05
								280.289	36.7254			--	--						--	0.03959	--	--	--	--	49995.1	-0.58388				688.005	0.01708	688.005	0.01553	688.005	0.01442	688.005	0.01307	688.005	0.0097	688.005	0.00483	688.005	0.00265	688.005	0.000290979	688.005	7.4946e-05
								281.294	36.5764			--	--						--	0.03959	--	--	--	--	49995.1	-0.58388				689.154	0.01688	689.154	0.01513	689.154	0.01427	689.154	0.01263	689.154	0.00942	689.154	0.00508	689.154	0.00239	689.154	-6.695e-05	689.154	-0.000243612
								282.3	36.4282			--	--						--	0.03959	--	--	--	--	49995.1	-0.58388				690.309	0.01725	690.309	0.01575	690.309	0.01465	690.309	0.01317	690.309	0.00986	690.309	0.00502	690.309	0.00288	690.309	0.000373276	690.309	0.000367789
								283.306	36.2807			--	--						--	0.03959	--	--	--	--	49995.1	-0.58388				691.469	0.01744	691.469	0.01583	691.469	0.01464	691.469	0.01309	691.469	0.01011	691.469	0.00508	691.469	0.00297	691.469	0.000486047	691.469	0.000429537
								284.312	36.1341			--	--						--	0.03959	--	--	--	--	49995.1	-0.58388				692.635	0.01706	692.635	0.0152	692.635	0.0141	692.635	0.0128	692.635	0.00956	692.635	0.00497	692.635	0.0026	692.635	6.861e-05	692.635	-6.7508e-05
								285.318	35.9883			--	--						--	0.03959	--	--	--	--	49995.1	-0.58388				693.807	0.01686	693.807	0.01533	693.807	0.01409	693.807	0.01254	693.807	0.00953	693.807	0.00488	693.807	0.00245	693.807	-9.936e-05	693.807	4.9566e-05
								286.323	35.8432			--	--						--	0.03959	--	--	--	--	49995.1	-0.58388				694.984	0.01668	694.984	0.0154	694.984	0.01422	694.984	0.013	694.984	0.00974	694.984	0.00499	694.984	0.00262	694.984	0.000323355	694.984	0.000276271
								287.329	35.6989			--	--						--	0.03959	--	--	--	--	49995.1	-0.58388				696.168	0.01645	696.168	0.01512	696.168	0.01397	696.168	0.01296	696.168	0.00967	696.168	0.0051	696.168	0.00294	696.168	0.000453981	696.168	0.000261089
								288.335	35.5554			--	--						--	0.03959	--	--	--	--	49995.1	-0.58388				697.356	0.01642	697.356	0.015	697.356	0.0142	697.356	0.01312	697.356	0.00984	697.356	0.00503	697.356	0.00285	697.356	0.000118658	697.356	0.000226266
								289.341	35.4127			--	--						--	0.03959	--	--	--	--	49995.1	-0.58388				698.551	0.01593	698.551	0.01444	698.551	0.0137	698.551	0.01236	698.551	0.00936	698.551	0.00475	698.551	0.00259	698.551	-0.000154146	698.551	-0.000179389
								290.347	35.2708			--	--						--	0.03959	--	--	--	--	49995.1	-0.58388				699.751	0.01644	699.751	0.01459	699.751	0.01406	699.751	0.01264	699.751	0.00968	699.751	0.0053	699.751	0.00293	699.751	0.000389408	699.751	0.000197684
								291.352	35.1296			--	--						--	0.03959	--	--	--	--	49995.1	-0.58388				700.957	0.01637	700.957	0.01447	700.957	0.01381	700.957	0.01282	700.957	0.00948	700.957	0.00506	700.957	0.00278	700.957	0.000334009	700.957	-5.2799e-05
								292.358	34.9891			--	--						--	0.03959	--	--	--	--	49995.1	-0.58388				702.169	0.01606	702.169	0.01441	702.169	0.01376	702.169	0.01259	702.169	0.00945	702.169	0.00488	702.169	0.00279	702.169	0.000186819	702.169	-6.04e-05
								293.364	34.8494			--	--						--	0.03959	--	--	--	--	49995.1	-0.58388				703.387	0.01574	703.387	0.01409	703.387	0.01377	703.387	0.01241	703.387	0.00945	703.387	0.00494	703.387	0.00257	703.387	0.000174514	703.387	4.777e-06
								294.37	34.7105			--	--						--	0.03959	--	--	--	--	49995.1	-0.58388				704.61	0.01575	704.61	0.0142	704.61	0.01369	704.61	0.01231	704.61	0.00942	704.61	0.00484	704.61	0.00243	704.61	8.35e-06	704.61	0.000139404
								295.376	34.5723			--	--						--	0.03959	--	--	--	--	49995.1	-0.58388				705.839	0.01565	705.839	0.01403	705.839	0.01353	705.839	0.01268	705.839	0.00939	705.839	0.00499	705.839	0.00272	705.839	0.000493547	705.839	0.000327225
								296.381	34.4349			--	--						--	0.03959	--	--	--	--	49995.1	-0.58388				707.075	0.01557	707.075	0.01376	707.075	0.01365	707.075	0.01228	707.075	0.00942	707.075	0.00485	707.075	0.00293	707.075	0.000391161	707.075	0.00025768
								297.387	34.2982			--	--						--	0.03959	--	--	--	--	49995.1	-0.58388				708.316	0.01539	708.316	0.01356	708.316	0.0133	708.316	0.01214	708.316	0.00903	708.316	0.00457	708.316	0.00273	708.316	0.000110643	708.316	2.2259e-05
								298.393	34.1622			--	--						--	0.03959	--	--	--	--	49995.1	-0.58388				709.563	0.01537	709.563	0.01354	709.563	0.01336	709.563	0.01227	709.563	0.00918	709.563	0.00494	709.563	0.00293	709.563	0.000275617	709.563	0.00012584
								299.399	34.027			--	--						--	0.03959	--	--	--	--	49995.1	-0.58388				710.815	0.01497	710.815	0.01355	710.815	0.01321	710.815	0.01198	710.815	0.00883	710.815	0.00457	710.815	0.00257	710.815	0.00014681	710.815	3.436e-05
								300.405	33.8924			--	--						--	0.03959	--	--	--	--	49995.1	-0.58388				712.074	0.01466	712.074	0.01312	712.074	0.01275	712.074	0.012	712.074	0.00873	712.074	0.00429	712.074	0.00227	712.074	2.5607e-05	712.074	-5.1775e-05
								301.41	33.7586			--	--						--	0.03959	--	--	--	--	49995.1	-0.58388				713.339	0.01485	713.339	0.0131	713.339	0.01255	713.339	0.01169	713.339	0.00886	713.339	0.00433	713.339	0.00254	713.339	-0.000138498	713.339	-4.9834e-05
								302.416	33.6256			--	--						--	0.03959	--	--	--	--	49995.1	-0.58388				714.609	0.0142	714.609	0.01268	714.609	0.01231	714.609	0.01121	714.609	0.00818	714.609	0.00436	714.609	0.00248	714.609	-0.000224586	714.609	-0.000117059
								303.422	33.4932			--	--						--	0.03959	--	--	--	--	49995.1	-0.58388				715.886	0.01402	715.886	0.01259	715.886	0.01229	715.886	0.0109	715.886	0.0081	715.886	0.00426	715.886	0.00199	715.886	-0.000172974	715.886	-1.8357e-05
								304.428	33.3615			--	--						--	0.03959	--	--	--	--	49995.1	-0.58388				717.169	0.01364	717.169	0.0121	717.169	0.01194	717.169	0.0111	717.169	0.00807	717.169	0.0043	717.169	0.00257	717.169	0.000203109	717.169	-9.2978e-05
								305.434	33.2306			--	--						--	0.03959	--	--	--	--	49995.1	-0.58388				718.457	0.01367	718.457	0.01233	718.457	0.01249	718.457	0.01144	718.457	0.00837	718.457	0.0046	718.457	0.00265	718.457	0.000122762	718.457	0.00020328
								306.439	33.1003			--	--						--	0.03959	--	--	--	--	49995.1	-0.58388				719.752	0.01346	719.752	0.01232	719.752	0.01236	719.752	0.01098	719.752	0.00839	719.752	0.00428	719.752	0.00243	719.752	0.000253012	719.752	0.0002958
								307.445	32.9708			--	--						--	0.03959	--	--	--	--	49995.1	-0.58388				721.052	0.01352	721.052	0.0121	721.052	0.01208	721.052	0.01119	721.052	0.00836	721.052	0.00449	721.052	0.00267	721.052	0.00025517	721.052	0.00026668
								308.451	32.8419			--	--						--	0.03959	--	--	--	--	49995.1	-0.58388				722.359	0.01307	722.359	0.01164	722.359	0.01157	722.359	0.01051	722.359	0.00794	722.359	0.00416	722.359	0.00233	722.359	-0.000315254	722.359	1.8649e-05
								309.457	32.7138			--	--						--	0.03959	--	--	--	--	49995.1	-0.58388				723.672	0.01275	723.672	0.01187	723.672	0.01173	723.672	0.01057	723.672	0.00798	723.672	0.00425	723.672	0.00231	723.672	6.9161e-05	723.672	-2.4588e-05
								310.463	32.5863			--	--						--	0.03959	--	--	--	--	49995.1	-0.58388				724.991	0.0122	724.991	0.01163	724.991	0.01103	724.991	0.01031	724.991	0.00784	724.991	0.00396	724.991	0.00181	724.991	-0.000171392	724.991	-0.000423769
								311.468	32.4595			--	--						--	0.03959	--	--	--	--	49995.1	-0.58388				726.316	0.01247	726.316	0.01149	726.316	0.01137	726.316	0.01058	726.316	0.00783	726.316	0.00417	726.316	0.00229	726.316	7.039e-06	726.316	0.000119767
								312.474	32.3334			--	--						--	0.03959	--	--	--	--	49995.1	-0.58388				727.647	0.01229	727.647	0.01163	727.647	0.01127	727.647	0.01021	727.647	0.00763	727.647	0.00428	727.647	0.00227	727.647	-0.000179234	727.647	-5.1971e-05
								313.48	32.2079			--	--						--	0.03959	--	--	--	--	49995.1	-0.58388				728.984	0.01239	728.984	0.01189	728.984	0.01133	728.984	0.01055	728.984	0.00794	728.984	0.00433	728.984	0.00237	728.984	0.000162182	728.984	0.000175388
								314.486	32.0831			--	--						--	0.03959	--	--	--	--	49995.1	-0.58388				730.328	0.01244	730.328	0.01186	730.328	0.0114	730.328	0.01049	730.328	0.00782	730.328	0.00431	730.328	0.00243	730.328	0.000414201	730.328	0.000283194
								315.492	31.959			--	--						--	0.03959	--	--	--	--	49995.1	-0.58388				731.678	0.01244	731.678	0.01164	731.678	0.01154	731.678	0.0105	731.678	0.00784	731.678	0.00419	731.678	0.00244	731.678	7.0393e-05	731.678	0.000182572
								316.497	31.8356			--	--						--	0.03959	--	--	--	--	49995.1	-0.58388				733.033	0.01206	733.033	0.01135	733.033	0.01105	733.033	0.01006	733.033	0.00757	733.033	0.00409	733.033	0.00241	733.033	0.000153378	733.033	8.5096e-05
								317.503	31.7128			--	--						--	0.03959	--	--	--	--	49995.1	-0.58388				734.396	0.01213	734.396	0.01163	734.396	0.01102	734.396	0.01024	734.396	0.00779	734.396	0.00442	734.396	0.00248	734.396	0.000199866	734.396	0.000236043
								318.509	31.5906			--	--						--	0.03959	--	--	--	--	49995.1	-0.58388				735.764	0.01172	735.764	0.01135	735.764	0.01071	735.764	0.00984	735.764	0.00743	735.764	0.00411	735.764	0.00192	735.764	0.000144965	735.764	-6.3852e-05
								319.515	31.4692			--	--						--	0.03959	--	--	--	--	49995.1	-0.58388				737.138	0.01124	737.138	0.01093	737.138	0.0105	737.138	0.00951	737.138	0.0074	737.138	0.00379	737.138	0.00212	737.138	-0.00022096	737.138	-0.000357132
								320.521	31.3483			--	--						--	0.03959	--	--	--	--	49995.1	-0.58388				738.519	0.01184	738.519	0.01119	738.519	0.01084	738.519	0.00976	738.519	0.00728	738.519	0.00405	738.519	0.00218	738.519	0.000232837	738.519	-1.1937e-05
								321.526	31.2281			--	--						--	0.03959	--	--	--	--	49995.1	-0.58388				739.906	0.01148	739.906	0.01096	739.906	0.01051	739.906	0.00946	739.906	0.0072	739.906	0.00376	739.906	0.00221	739.906	-6.0106e-05	739.906	-0.00033349
								322.532	31.1086			--	--						--	0.03959	--	--	--	--	49995.1	-0.58388				741.3	0.01132	741.3	0.0111	741.3	0.0107	741.3	0.00957	741.3	0.00744	741.3	0.00404	741.3	0.0022	741.3	-0.000141416	741.3	9.0631e-05
								323.538	30.9897			--	--						--	0.03959	--	--	--	--	49995.1	-0.58388				742.7	0.01125	742.7	0.01107	742.7	0.01081	742.7	0.00951	742.7	0.00742	742.7	0.00395	742.7	0.00223	742.7	0.000140148	742.7	0.000228852
								324.544	30.8714			--	--						--	0.03959	--	--	--	--	49995.1	-0.58388				744.106	0.01122	744.106	0.01105	744.106	0.01048	744.106	0.00972	744.106	0.00728	744.106	0.00411	744.106	0.00204	744.106	0.000377667	744.106	-8.1284e-05
								325.55	30.7538			--	--						--	0.03959	--	--	--	--	49995.1	-0.58388				745.518	0.01118	745.518	0.01099	745.518	0.0106	745.518	0.00955	745.518	0.00716	745.518	0.00381	745.518	0.00243	745.518	0.000245371	745.518	-0.000195479
								326.555	30.6367			--	--						--	0.03959	--	--	--	--	49995.1	-0.58388				746.937	0.01114	746.937	0.01098	746.937	0.01028	746.937	0.00928	746.937	0.00725	746.937	0.00404	746.937	0.00203	746.937	0.000232189	746.937	0.000242759
								327.561	30.5203			--	--						--	0.03959	--	--	--	--	49995.1	-0.58388				748.362	0.01084	748.362	0.01055	748.362	0.01033	748.362	0.00902	748.362	0.00685	748.362	0.00387	748.362	0.00191	748.362	-0.000242822	748.362	1.4537e-05
								328.567	30.4046			--	--						--	0.03959	--	--	--	--	49995.1	-0.58388				749.794	0.01066	749.794	0.01065	749.794	0.01005	749.794	0.00883	749.794	0.00697	749.794	0.00388	749.794	0.00243	749.794	7.369e-06	749.794	-0.000180298
								329.573	30.2894			--	--						--	0.03959	--	--	--	--	49995.1	-0.58388				751.232	0.01048	751.232	0.01041	751.232	0.00988	751.232	0.0086	751.232	0.00686	751.232	0.00385	751.232	0.00189	751.232	-7.211e-06	751.232	-0.000196384
								330.579	30.1749			--	--						--	0.03959	--	--	--	--	49995.1	-0.58388				752.677	0.01063	752.677	0.01028	752.677	0.00998	752.677	0.00895	752.677	0.00672	752.677	0.00399	752.677	0.00201	752.677	0.000147264	752.677	7.0017e-05
								331.584	30.0609			--	--						--	0.03959	--	--	--	--	49995.1	-0.58388				754.128	0.01012	754.128	0.01035	754.128	0.00971	754.128	0.00886	754.128	0.00672	754.128	0.00398	754.128	0.00213	754.128	0.000154402	754.128	-2.0632e-05
								332.59	29.9476			--	--						--	0.03959	--	--	--	--	49995.1	-0.58388				755.585	0.00996	755.585	0.01039	755.585	0.00948	755.585	0.00838	755.585	0.00671	755.585	0.00361	755.585	0.00181	755.585	0.000176252	755.585	-4.6082e-05
								333.596	29.8349			--	--						--	0.03959	--	--	--	--	49995.1	-0.58388				757.049	0.01009	757.049	0.01027	757.049	0.00928	757.049	0.00847	757.049	0.00654	757.049	0.00373	757.049	0.00225	757.049	0.000332599	757.049	0.000223337
								334.602	29.7227			--	--						--	0.03959	--	--	--	--	49995.1	-0.58388				758.52	0.01017	758.52	0.00998	758.52	0.00946	758.52	0.00847	758.52	0.0065	758.52	0.00382	758.52	0.00235	758.52	0.000204614	758.52	9.6881e-05
								335.608	29.6112			--	--						--	0.03959	--	--	--	--	49995.1	-0.58388				759.997	0.00981	759.997	0.00976	759.997	0.0089	759.997	0.00802	759.997	0.00634	759.997	0.00348	759.997	0.00199	759.997	-0.000193545	759.997	-0.000236022
								336.613	29.5003			--	--						--	0.03959	--	--	--	--	49995.1	-0.58388				761.481	0.00966	761.481	0.00925	761.481	0.00873	761.481	0.00784	761.481	0.00612	761.481	0.00371	761.481	0.00221	761.481	-9.2713e-05	761.481	5.916e-06
								337.619	29.3899			--	--						--	0.03959	--	--	--	--	49995.1	-0.58388				762.971	0.00946	762.971	0.00922	762.971	0.00854	762.971	0.00793	762.971	0.00621	762.971	0.0037	762.971	0.0018	762.971	1.6796e-05	762.971	-0.000147099
								338.625	29.2802			--	--						--	0.03959	--	--	--	--	49995.1	-0.58388				764.468	0.00914	764.468	0.00902	764.468	0.00846	764.468	0.00796	764.468	0.00595	764.468	0.00362	764.468	0.00185	764.468	-0.000110718	764.468	-0.000133294
								339.631	29.171			--	--						--	0.03959	--	--	--	--	49995.1	-0.58388				765.971	0.00956	765.971	0.00951	765.971	0.00872	765.971	0.00797	765.971	0.0065	765.971	0.00405	765.971	0.00239	765.971	0.000342954	765.971	0.000361736
								340.637	29.0624			--	--						--	0.03959	--	--	--	--	49995.1	-0.58388				767.481	0.00906	767.481	0.00897	767.481	0.00853	767.481	0.00758	767.481	0.00609	767.481	0.00371	767.481	0.00196	767.481	0.000139213	767.481	0.000200354
								341.642	28.9544			--	--						--	0.03959	--	--	--	--	49995.1	-0.58388				768.998	0.00901	768.998	0.009	768.998	0.00845	768.998	0.00771	768.998	0.00607	768.998	0.00369	768.998	0.00203	768.998	-5.2925e-05	768.998	-9.067e-06
								342.648	28.8469			--	--						--	0.03959	--	--	--	--	49995.1	-0.58388				770.521	0.00934	770.521	0.00917	770.521	0.00881	770.521	0.00779	770.521	0.00647	770.521	0.00351	770.521	0.00225	770.521	0.000176459	770.521	0.000342928
								343.654	28.74			--	--						--	0.03959	--	--	--	--	49995.1	-0.58388				772.051	0.00896	772.051	0.0089	772.051	0.0083	772.051	0.00739	772.051	0.00581	772.051	0.00345	772.051	0.00195	772.051	-0.000134335	772.051	-0.000199829
								344.66	28.6337			--	--						--	0.03959	--	--	--	--	49995.1	-0.58388				773.588	0.00871	773.588	0.00837	773.588	0.00804	773.588	0.00741	773.588	0.00575	773.588	0.00351	773.588	0.00201	773.588	-0.000188513	773.588	-0.000201664
								345.666	28.528			--	--						--	0.03959	--	--	--	--	49995.1	-0.58388				775.131	0.00864	775.131	0.00853	775.131	0.0081	775.131	0.00738	775.131	0.00598	775.131	0.00359	775.131	0.00179	775.131	-0.000166978	775.131	-1.3591e-05
								346.671	28.4228			--	--						--	0.03959	--	--	--	--	49995.1	-0.58388				776.681	0.00852	776.681	0.0083	776.681	0.00791	776.681	0.00749	776.681	0.00579	776.681	0.00359	776.681	0.00191	776.681	-0.000147938	776.681	-0.000320223
								347.677	28.3181			--	--						--	0.03959	--	--	--	--	49995.1	-0.58388				778.238	0.00864	778.238	0.00839	778.238	0.00837	778.238	0.00746	778.238	0.00588	778.238	0.00354	778.238	0.00197	778.238	-4.4126e-05	778.238	2.0078e-05
								348.683	28.2141			--	--						--	0.03959	--	--	--	--	49995.1	-0.58388				779.802	0.00903	779.802	0.00881	779.802	0.00845	779.802	0.00768	779.802	0.00605	779.802	0.00392	779.802	0.00214	779.802	0.000122647	779.802	0.000119
								349.689	28.1105			--	--						--	0.03959	--	--	--	--	49995.1	-0.58388				781.372	0.00879	781.372	0.00899	781.372	0.00877	781.372	0.00778	781.372	0.00635	781.372	0.00383	781.372	0.00225	781.372	0.000145306	781.372	0.000101338
								350.695	28.0075			--	--						--	0.03959	--	--	--	--	49995.1	-0.58388				782.95	0.00896	782.95	0.00898	782.95	0.00882	782.95	0.008	782.95	0.00634	782.95	0.00397	782.95	0.00217	782.95	1.7271e-05	782.95	0.000163136
								351.7	27.9051			--	--						--	0.03959	--	--	--	--	49995.1	-0.58388				784.534	0.00896	784.534	0.00896	784.534	0.00889	784.534	0.00824	784.534	0.0064	784.534	0.00376	784.534	0.00216	784.534	-0.000145727	784.534	-0.000169125
								352.706	27.8032			--	--						--	0.03959	--	--	--	--	49995.1	-0.58388				786.125	0.00925	786.125	0.009	786.125	0.00903	786.125	0.00814	786.125	0.00643	786.125	0.00376	786.125	0.00187	786.125	-0.00014489	786.125	-0.000242011
								353.712	27.7019			--	--						--	0.03959	--	--	--	--	49995.1	-0.58388				787.722	0.00954	787.722	0.0094	787.722	0.00908	787.722	0.0081	787.722	0.00666	787.722	0.00404	787.722	0.00221	787.722	-4.266e-05	787.722	2.8926e-05
								354.718	27.601			--	--						--	0.03959	--	--	--	--	49995.1	-0.58388				789.327	0.00927	789.327	0.00904	789.327	0.00903	789.327	0.00819	789.327	0.00657	789.327	0.00398	789.327	0.002	789.327	3.0677e-05	789.327	0.000158088
								355.724	27.5008			--	--						--	0.03959	--	--	--	--	49995.1	-0.58388				790.939	0.00945	790.939	0.00907	790.939	0.00912	790.939	0.00824	790.939	0.00656	790.939	0.00385	790.939	0.00196	790.939	-6.5772e-05	790.939	-0.000201293
								356.729	27.401			--	--						--	0.03959	--	--	--	--	49995.1	-0.58388				792.557	0.00945	792.557	0.00906	792.557	0.00938	792.557	0.00844	792.557	0.00669	792.557	0.00394	792.557	0.00199	792.557	8.2765e-05	792.557	-0.000106214
								357.735	27.3018			--	--						--	0.03959	--	--	--	--	49995.1	-0.58388				794.182	0.00948	794.182	0.00921	794.182	0.00931	794.182	0.00853	794.182	0.00661	794.182	0.00399	794.182	0.00203	794.182	5.9849e-05	794.182	6.3824e-05
								358.741	27.2031			--	--						--	0.03959	--	--	--	--	49995.1	-0.58388				795.815	0.00969	795.815	0.00951	795.815	0.00925	795.815	0.00856	795.815	0.00683	795.815	0.00408	795.815	0.00212	795.815	0.000203543	795.815	1.0155e-05
								359.747	27.1049			--	--						--	0.03959	--	--	--	--	49995.1	-0.58388				797.188	0.01192	797.188	0.01055	797.188	0.00842	797.188	0.00942	797.188	0.0066	797.188	0.00323	797.188	0.00239	797.188	-0.000789762	797.188	0.00121
								360.753	27.0072			--	--						--	0.03959	--	--	--	--	49995.1	-0.58388				798.846	0.01194	798.846	0.01129	798.846	0.00872	798.846	0.01005	798.846	0.00698	798.846	0.00304	798.846	0.00204	798.846	0.000135835	798.846	0.000814467
								361.758	26.9101			--	--						--	0.03959	--	--	--	--	49995.1	-0.58388				800.512	0.01181	800.512	0.01095	800.512	0.0083	800.512	0.00877	800.512	0.00682	800.512	0.0032	800.512	0.00203	800.512	-0.000880942	800.512	0.000656679
								362.764	26.8134			--	--						--	0.03959	--	--	--	--	49995.1	-0.58388				802.184	0.01142	802.184	0.01108	802.184	0.00818	802.184	0.00924	802.184	0.00704	802.184	0.00233	802.184	0.0017	802.184	-0.00107	802.184	0.000448891
								363.77	26.7173			--	--						--	0.03959	--	--	--	--	49995.1	-0.58388				803.864	0.01099	803.864	0.0099	803.864	0.00861	803.864	0.00896	803.864	0.00638	803.864	0.00308	803.864	0.0018	803.864	-0.00118	803.864	0.00078454
								364.776	26.6217			--	--						--	0.03959	--	--	--	--	49995.1	-0.58388				805.551	0.01075	805.551	0.00987	805.551	0.00786	805.551	0.00899	805.551	0.00643	805.551	0.0035	805.551	0.00168	805.551	-7.16877e-05	805.551	0.000423664
								365.782	26.5265			--	--						--	0.03959	--	--	--	--	49995.1	-0.58388				807.245	0.01137	807.245	0.01053	807.245	0.0078	807.245	0.00854	807.245	0.00562	807.245	0.00311	807.245	0.00173	807.245	-0.000502749	807.245	0.000988887
								366.787	26.4319			--	--						--	0.03959	--	--	--	--	49995.1	-0.58388				808.946	0.01138	808.946	0.01038	808.946	0.00861	808.946	0.00951	808.946	0.00558	808.946	0.00254	808.946	0.00208	808.946	-0.000234254	808.946	0.000985312
								367.793	26.3378			--	--						--	0.03959	--	--	--	--	49995.1	-0.58388				810.655	0.01178	810.655	0.00996	810.655	0.00822	810.655	0.00879	810.655	0.0069	810.655	0.00261	810.655	0.0014	810.655	-0.000669845	810.655	0.00145
								368.799	26.2442			--	--						--	0.03959	--	--	--	--	49995.1	-0.58388				812.371	0.01141	812.371	0.01066	812.371	0.00803	812.371	0.00848	812.371	0.00609	812.371	0.00293	812.371	0.00204	812.371	-0.000666575	812.371	0.000879361
								369.805	26.1511			--	--						--	0.03959	--	--	--	--	49995.1	-0.58388				814.094	0.01129	814.094	0.00996	814.094	0.00882	814.094	0.00751	814.094	0.00635	814.094	0.00285	814.094	0.00181	814.094	0.000117096	814.094	0.000749778
								370.811	26.0584			--	--						--	0.03959	--	--	--	--	49995.1	-0.58388				815.824	0.01079	815.824	0.01052	815.824	0.00756	815.824	0.00825	815.824	0.00541	815.824	0.00221	815.824	0.00167	815.824	-0.000341602	815.824	0.000734385
								371.816	25.9663			--	--						--	0.03959	--	--	--	--	49995.1	-0.58388				817.561	0.01124	817.561	0.01035	817.561	0.00866	817.561	0.00851	817.561	0.00573	817.561	0.003	817.561	0.00127	817.561	-0.000343386	817.561	0.00113
								372.822	25.8746			--	--						--	0.03959	--	--	--	--	49995.1	-0.58388				819.306	0.01096	819.306	0.0102	819.306	0.00902	819.306	0.00912	819.306	0.00593	819.306	0.00292	819.306	0.00196	819.306	-4.90393e-05	819.306	0.00027488
								373.828	25.7834			--	--						--	0.03959	--	--	--	--	49995.1	-0.58388				821.058	0.01082	821.058	0.01074	821.058	0.00895	821.058	0.00832	821.058	0.00588	821.058	0.00252	821.058	0.00161	821.058	-0.000443102	821.058	-0.000135789
								374.834	25.6927			--	--						--	0.03959	--	--	--	--	49995.1	-0.58388				822.818	0.0107	822.818	0.01075	822.818	0.00902	822.818	0.00837	822.818	0.0062	822.818	0.00232	822.818	0.000888844	822.818	-0.000509312	822.818	0.00136
								375.84	25.6025			--	--						--	0.03959	--	--	--	--	49995.1	-0.58388				824.584	0.01136	824.584	0.01007	824.584	0.00894	824.584	0.00869	824.584	0.00474	824.584	0.00286	824.584	0.00168	824.584	-0.000692654	824.584	0.000274185
								376.845	25.5127			--	--						--	0.03959	--	--	--	--	49995.1	-0.58388				826.359	0.01087	826.359	0.01016	826.359	0.00907	826.359	0.00839	826.359	0.00553	826.359	0.00267	826.359	0.00121	826.359	-0.00060166	826.359	0.000488435
								377.851	25.4234			--	--						--	0.03959	--	--	--	--	49995.1	-0.58388				828.14	0.01094	828.14	0.01013	828.14	0.00934	828.14	0.0077	828.14	0.00552	828.14	0.00287	828.14	0.00138	828.14	-0.000129918	828.14	0.00047518
								378.857	25.3346			--	--						--	0.03959	--	--	--	--	49995.1	-0.58388				829.929	0.01097	829.929	0.00978	829.929	0.00958	829.929	0.00843	829.929	0.0047	829.929	0.00219	829.929	0.000868898	829.929	-0.000542601	829.929	0.000718805
								379.863	25.2462			--	--						--	0.03959	--	--	--	--	49995.1	-0.58388				831.725	0.01164	831.725	0.01034	831.725	0.00961	831.725	0.00835	831.725	0.00506	831.725	0.00254	831.725	0.000799595	831.725	0.000430474	831.725	0.000194137
								380.869	25.1583			--	--						--	0.03959	--	--	--	--	49995.1	-0.58388				833.529	0.01134	833.529	0.01011	833.529	0.00876	833.529	0.00846	833.529	0.00559	833.529	0.00187	833.529	0.000563366	833.529	-0.000650503	833.529	8.2679e-05
								381.874	25.0709			--	--						--	0.03959	--	--	--	--	49995.1	-0.58388				835.34	0.01156	835.34	0.0098	835.34	0.00887	835.34	0.00759	835.34	0.00557	835.34	0.0018	835.34	0.00111	835.34	-0.000889739	835.34	0.000996808
								382.88	24.9839			--	--						--	0.03959	--	--	--	--	49995.1	-0.58388				837.159	0.01159	837.159	0.00984	837.159	0.00938	837.159	0.00818	837.159	0.00523	837.159	0.00239	837.159	0.000823998	837.159	-0.000695396	837.159	0.000715706
								383.886	24.8974			--	--						--	0.03959	--	--	--	--	49995.1	-0.58388				838.985	0.01185	838.985	0.00992	838.985	0.01022	838.985	0.00771	838.985	0.00414	838.985	0.00207	838.985	0.000421824	838.985	0.000209421	838.985	0.000514625
								384.892	24.8114			--	--						--	0.03959	--	--	--	--	49995.1	-0.58388				840.819	0.01185	840.819	0.01065	840.819	0.00966	840.819	0.00814	840.819	0.00471	840.819	0.00256	840.819	0.00131	840.819	-0.000584814	840.819	-0.000256765
								385.898	24.7257			--	--						--	0.03959	--	--	--	--	49995.1	-0.58388				842.66	0.01184	842.66	0.00992	842.66	0.00919	842.66	0.00814	842.66	0.0057	842.66	0.00231	842.66	0.000597859	842.66	-0.000752081	842.66	0.000953125
								386.903	24.6406			--	--						--	0.03959	--	--	--	--	49995.1	-0.58388				844.509	0.01159	844.509	0.01068	844.509	0.00999	844.509	0.00813	844.509	0.00555	844.509	0.00204	844.509	0.000747751	844.509	-6.88111e-05	844.509	0.000332018
								387.909	24.5559			--	--						--	0.03959	--	--	--	--	49995.1	-0.58388				846.365	0.01168	846.365	0.01061	846.365	0.01038	846.365	0.00749	846.365	0.00568	846.365	0.00177	846.365	0.000601696	846.365	-0.000667073	846.365	0.000685766
								388.915	24.4716			--	--						--	0.03959	--	--	--	--	49995.1	-0.58388				848.229	0.01185	848.229	0.01143	848.229	0.01033	848.229	0.00728	848.229	0.00575	848.229	0.00296	848.229	0.000371093	848.229	-0.00149	848.229	-0.000585897
								389.921	24.3877			--	--						--	0.03959	--	--	--	--	49995.1	-0.58388				850.101	0.01286	850.101	0.01125	850.101	0.01041	850.101	0.00769	850.101	0.0049	850.101	0.00261	850.101	0.000490468	850.101	-0.000324864	850.101	0.00020336
								390.927	24.3043			--	--						--	0.03959	--	--	--	--	49995.1	-0.58388				851.98	0.01194	851.98	0.0105	851.98	0.0103	851.98	0.00793	851.98	0.00559	851.98	0.00203	851.98	0.000811078	851.98	-5.3979e-05	851.98	0.000157004
								391.932	24.2214			--	--						--	0.03959	--	--	--	--	49995.1	-0.58388				853.867	0.01316	853.867	0.01118	853.867	0.00975	853.867	0.00765	853.867	0.00562	853.867	0.00171	853.867	-0.000405447	853.867	9.594e-05	853.867	-0.000162826
								392.938	24.1389			--	--						--	0.03959	--	--	--	--	49995.1	-0.58388				855.761	0.01281	855.761	0.0117	855.761	0.01043	855.761	0.00793	855.761	0.00562	855.761	0.00194	855.761	0.000621134	855.761	-0.000886141	855.761	-1.02041e-05
								393.944	24.0568			--	--						--	0.03959	--	--	--	--	49995.1	-0.58388				857.663	0.01318	857.663	0.01131	857.663	0.01027	857.663	0.00853	857.663	0.00539	857.663	0.00152	857.663	7.32293e-05	857.663	-0.000499055	857.663	-0.000204114
								394.95	23.9751			--	--						--	0.03959	--	--	--	--	49995.1	-0.58388				859.573	0.01252	859.573	0.01193	859.573	0.01076	859.573	0.00806	859.573	0.00596	859.573	0.00169	859.573	0.000403089	859.573	2.1015e-05	859.573	-0.00134
								395.956	23.8938			--	--						--	0.03959	--	--	--	--	49995.1	-0.58388				861.49	0.0131	861.49	0.01254	861.49	0.01036	861.49	0.00903	861.49	0.00501	861.49	0.00216	861.49	-0.000265818	861.49	-0.000795151	861.49	-0.00063672
								396.961	23.813			--	--						--	0.03959	--	--	--	--	49995.1	-0.58388				863.415	0.01366	863.415	0.01162	863.415	0.01004	863.415	0.00824	863.415	0.00475	863.415	0.00223	863.415	-0.000390156	863.415	-0.00101	863.415	-0.00115
								397.967	23.7326			--	--						--	0.03959	--	--	--	--	49995.1	-0.58388				865.348	0.01349	865.348	0.01145	865.348	0.01025	865.348	0.00802	865.348	0.00539	865.348	0.00163	865.348	-0.0004838	865.348	-0.00108	865.348	-0.000481596
								398.973	23.6526			--	--						--	0.03959	--	--	--	--	49995.1	-0.58388				867.289	0.01346	867.289	0.01177	867.289	0.011	867.289	0.00802	867.289	0.00508	867.289	0.00173	867.289	-0.00050304	867.289	-0.000972435	867.289	-0.000145766
								399.979	23.5731			--	--						--	0.03959	--	--	--	--	49995.1	-0.58388				869.238	0.01384	869.238	0.01276	869.238	0.01081	869.238	0.0082	869.238	0.00555	869.238	0.00175	869.238	-0.000409105	869.238	-0.000437588	869.238	-0.000114852
								400.985	23.4939			--	--						--	0.03959	--	--	--	--	49995.1	-0.58388				871.194	0.01397	871.194	0.01313	871.194	0.01106	871.194	0.00853	871.194	0.00534	871.194	0.00191	871.194	-0.000416038	871.194	-0.00108	871.194	-0.000462785
								401.99	23.4152			--	--						--	0.03959	--	--	--	--	49995.1	-0.58388				873.158	0.01519	873.158	0.0129	873.158	0.01117	873.158	0.00833	873.158	0.00525	873.158	0.00203	873.158	-0.000406182	873.158	-0.00115	873.158	-0.000140955
								402.996	23.3368			--	--						--	0.03959	--	--	--	--	49995.1	-0.58388				875.13	0.0144	875.13	0.01302	875.13	0.01091	875.13	0.00817	875.13	0.00497	875.13	0.00203	875.13	-0.00023455	875.13	-0.000747683	875.13	-0.000630006
								404.002	23.2589			--	--						--	0.03959	--	--	--	--	49995.1	-0.58388				877.109	0.01531	877.109	0.01296	877.109	0.01193	877.109	0.00855	877.109	0.00533	877.109	0.00147	877.109	0.000330401	877.109	-0.00114	877.109	-0.000225129
								405.008	23.1814			--	--						--	0.03959	--	--	--	--	49995.1	-0.58388				879.097	0.01555	879.097	0.01324	879.097	0.01217	879.097	0.00783	879.097	0.00527	879.097	0.00115	879.097	-3.94584e-05	879.097	-0.000903253	879.097	-0.000529356
								406.014	23.1043			--	--						--	0.03959	--	--	--	--	49995.1	-0.58388				881.093	0.01504	881.093	0.01427	881.093	0.01134	881.093	0.00835	881.093	0.00578	881.093	0.00181	881.093	-0.000250805	881.093	-0.000559922	881.093	0.000203084
								407.019	23.0276			--	--						--	0.03959	--	--	--	--	49995.1	-0.58388				883.096	0.01474	883.096	0.01392	883.096	0.01091	883.096	0.00815	883.096	0.00545	883.096	0.00198	883.096	-0.00105	883.096	-0.000721525	883.096	-3.19242e-05
								408.025	22.9513			--	--						--	0.03959	--	--	--	--	49995.1	-0.58388				885.107	0.01595	885.107	0.01402	885.107	0.01186	885.107	0.00838	885.107	0.00506	885.107	0.00124	885.107	-0.000151766	885.107	-0.000589767	885.107	-0.000837364
								409.031	22.8753			--	--						--	0.03959	--	--	--	--	49995.1	-0.58388				887.127	0.01609	887.127	0.01453	887.127	0.01247	887.127	0.00883	887.127	0.00564	887.127	0.00167	887.127	4.30205e-05	887.127	-0.000751435	887.127	0.000178055
								410.037	22.7998			--	--						--	0.03959	--	--	--	--	49995.1	-0.58388				889.154	0.01665	889.154	0.01402	889.154	0.01231	889.154	0.0085	889.154	0.00567	889.154	0.00106	889.154	-7.48037e-05	889.154	-0.00075459	889.154	0.000203367
								411.043	22.7247			--	--						--	0.03959	--	--	--	--	49995.1	-0.58388				891.189	0.01709	891.189	0.01484	891.189	0.01234	891.189	0.00836	891.189	0.00556	891.189	0.00132	891.189	0.000320745	891.189	-0.000932894	891.189	-0.00107
								412.048	22.6499			--	--						--	0.03959	--	--	--	--	49995.1	-0.58388				893.232	0.01729	893.232	0.0157	893.232	0.01218	893.232	0.00837	893.232	0.0062	893.232	0.00165	893.232	0.000271968	893.232	-0.000888004	893.232	-0.000345492
								413.054	22.5756			--	--						--	0.03959	--	--	--	--	49995.1	-0.58388				895.283	0.01751	895.283	0.0158	895.283	0.01253	895.283	0.0088	895.283	0.00562	895.283	0.00114	895.283	-0.000156098	895.283	-0.001	895.283	-0.00020585
								414.06	22.5016			--	--						--	0.03959	--	--	--	--	49995.1	-0.58388				897.342	0.01724	897.342	0.01568	897.342	0.01329	897.342	0.0092	897.342	0.00593	897.342	0.00226	897.342	-0.00043253	897.342	-0.000634418	897.342	-0.00014823
								415.066	22.428			--	--						--	0.03959	--	--	--	--	49995.1	-0.58388				899.41	0.01735	899.41	0.01507	899.41	0.01317	899.41	0.00912	899.41	0.00612	899.41	0.0024	899.41	0.000660661	899.41	-0.000491032	899.41	0.000543335
								416.072	22.3548			--	--						--	0.03959	--	--	--	--	49995.1	-0.58388				901.485	0.01821	901.485	0.01616	901.485	0.01319	901.485	0.00907	901.485	0.00539	901.485	0.00192	901.485	0.000166896	901.485	-0.000673151	901.485	0.000521746
								417.077	22.282			--	--						--	0.03959	--	--	--	--	49995.1	-0.58388				903.568	0.01831	903.568	0.01597	903.568	0.01307	903.568	0.00924	903.568	0.00583	903.568	0.00202	903.568	0.000205682	903.568	-4.35617e-05	903.568	-0.000295617
								418.083	22.2095			--	--						--	0.03959	--	--	--	--	49995.1	-0.58388				905.66	0.01893	905.66	0.01663	905.66	0.01294	905.66	0.00911	905.66	0.00617	905.66	0.00213	905.66	-2.51084e-05	905.66	0.000170055	905.66	0.000280702
								419.089	22.1374			--	--						--	0.03959	--	--	--	--	49995.1	-0.58388				907.759	0.01849	907.759	0.01607	907.759	0.01276	907.759	0.00892	907.759	0.0051	907.759	0.00252	907.759	0.000819902	907.759	0.000193661	907.759	0.000440799
								420.095	22.0657			--	--						--	0.03959	--	--	--	--	49995.1	-0.58388				909.867	0.01834	909.867	0.01631	909.867	0.01391	909.867	0.00942	909.867	0.0058	909.867	0.0023	909.867	0.000984859	909.867	0.000321656	909.867	-0.000141732
								421.101	21.9944			--	--						--	0.03959	--	--	--	--	49995.1	-0.58388				911.983	0.01855	911.983	0.0168	911.983	0.01356	911.983	0.00907	911.983	0.00619	911.983	0.00254	911.983	0.000278479	911.983	3.32723e-05	911.983	0.000408757
								422.106	21.9234			--	--						--	0.03959	--	--	--	--	49995.1	-0.58388				914.107	0.019	914.107	0.01656	914.107	0.01345	914.107	0.00951	914.107	0.00577	914.107	0.00311	914.107	0.000883163	914.107	-0.000354502	914.107	-2.24319e-05
								423.112	21.8528			--	--						--	0.03959	--	--	--	--	49995.1	-0.58388				916.239	0.01914	916.239	0.01695	916.239	0.01373	916.239	0.00947	916.239	0.0061	916.239	0.0031	916.239	0.000596622	916.239	-0.00016726	916.239	-0.000432219
								424.118	21.7826			--	--						--	0.03959	--	--	--	--	49995.1	-0.58388				918.38	0.01947	918.38	0.01711	918.38	0.01386	918.38	0.00914	918.38	0.00569	918.38	0.00241	918.38	0.000253583	918.38	-0.000592109	918.38	-0.000529838
								425.124	21.7127			--	--						--	0.03959	--	--	--	--	49995.1	-0.58388				920.529	0.02036	920.529	0.01753	920.529	0.01372	920.529	0.00893	920.529	0.00501	920.529	0.00268	920.529	4.63694e-05	920.529	-0.000567499	920.529	0.000358035
								426.13	21.6432			--	--						--	0.03959	--	--	--	--	49995.1	-0.58388				922.685	0.01986	922.685	0.01734	922.685	0.01368	922.685	0.00894	922.685	0.00563	922.685	0.00263	922.685	0.000103484	922.685	-0.000498406	922.685	0.000805197
								427.135	21.574			--	--						--	0.03959	--	--	--	--	49995.1	-0.58388				924.851	0.01924	924.851	0.01782	924.851	0.01396	924.851	0.00903	924.851	0.00511	924.851	0.00235	924.851	-0.000106272	924.851	-0.000270754	924.851	0.000413146
								428.141	21.5052			--	--						--	0.03959	--	--	--	--	49995.1	-0.58388				927.024	0.02032	927.024	0.01759	927.024	0.01434	927.024	0.00921	927.024	0.00496	927.024	0.00206	927.024	0.000618818	927.024	-0.000594238	927.024	0.000778226
								429.147	21.4368			--	--						--	0.03959	--	--	--	--	49995.1	-0.58388				929.206	0.02018	929.206	0.01797	929.206	0.01404	929.206	0.00933	929.206	0.00551	929.206	0.00188	929.206	0.000464533	929.206	-0.00132	929.206	0.000394164
								430.153	21.3687			--	--						--	0.03959	--	--	--	--	49995.1	-0.58388				931.396	0.02097	931.396	0.01808	931.396	0.01412	931.396	0.00914	931.396	0.00555	931.396	0.00179	931.396	0.00101	931.396	-0.000475272	931.396	0.000339552
								431.159	21.301			--	--						--	0.03959	--	--	--	--	49995.1	-0.58388				933.594	0.02148	933.594	0.01853	933.594	0.01493	933.594	0.00945	933.594	0.00513	933.594	0.00199	933.594	7.59812e-05	933.594	-0.000529845	933.594	0.000318747
								432.164	21.2336			--	--						--	0.03959	--	--	--	--	49995.1	-0.58388				935.801	0.02202	935.801	0.01842	935.801	0.01456	935.801	0.00943	935.801	0.00601	935.801	0.00238	935.801	0.000780804	935.801	-0.000481392	935.801	0.000451856
								433.17	21.1665			--	--						--	0.03959	--	--	--	--	49995.1	-0.58388				938.016	0.0219	938.016	0.01872	938.016	0.01465	938.016	0.01005	938.016	0.0052	938.016	0.00243	938.016	0.000508659	938.016	-0.00117	938.016	0.00106
								434.176	21.0998			--	--						--	0.03959	--	--	--	--	49995.1	-0.58388				940.24	0.02206	940.24	0.01889	940.24	0.01507	940.24	0.00963	940.24	0.0052	940.24	0.00177	940.24	0.00113	940.24	0.000331713	940.24	0.000696829
								435.182	21.0334			--	--						--	0.03959	--	--	--	--	49995.1	-0.58388				942.471	0.02211	942.471	0.01909	942.471	0.01466	942.471	0.00918	942.471	0.00533	942.471	0.00187	942.471	0.000691742	942.471	-0.000963195	942.471	0.000427112
								436.188	20.9674			--	--						--	0.03959	--	--	--	--	49995.1	-0.58388				944.712	0.02208	944.712	0.01966	944.712	0.01439	944.712	0.00959	944.712	0.00515	944.712	0.00245	944.712	0.000681942	944.712	-1.4865e-05	944.712	0.000275914
								437.193	20.9017			--	--						--	0.03959	--	--	--	--	49995.1	-0.58388				946.961	0.02286	946.961	0.01919	946.961	0.01506	946.961	0.00911	946.961	0.00499	946.961	0.00226	946.961	0.000473163	946.961	-0.000802586	946.961	0.000186826
								438.199	20.8364			--	--						--	0.03959	--	--	--	--	49995.1	-0.58388				949.218	0.02266	949.218	0.02016	949.218	0.01482	949.218	0.00902	949.218	0.0048	949.218	0.00209	949.218	0.000574259	949.218	0.00019867	949.218	-0.000134362
								439.205	20.7714			--	--						--	0.03959	--	--	--	--	49995.1	-0.58388				951.483	0.02341	951.483	0.01989	951.483	0.01526	951.483	0.00948	951.483	0.00515	951.483	0.00175	951.483	-0.000266146	951.483	-0.000385321	951.483	-0.000165164
								440.211	20.7067			--	--						--	0.03959	--	--	--	--	49995.1	-0.58388				953.758	0.02327	953.758	0.02055	953.758	0.01517	953.758	0.00976	953.758	0.00491	953.758	0.00142	953.758	3.01957e-05	953.758	-0.000290067	953.758	-0.000230981
								441.217	20.6423			--	--						--	0.03959	--	--	--	--	49995.1	-0.58388				956.04	0.02432	956.04	0.02015	956.04	0.01496	956.04	0.00987	956.04	0.00425	956.04	0.00182	956.04	-0.000921673	956.04	-0.000427676	956.04	2.20252e-05
								442.222	20.5783			--	--						--	0.03959	--	--	--	--	49995.1	-0.58388				958.332	0.02397	958.332	0.02115	958.332	0.01508	958.332	0.00894	958.332	0.00457	958.332	0.00168	958.332	-0.000287905	958.332	-0.000390081	958.332	0.000104996
								443.228	20.5146			--	--						--	0.03959	--	--	--	--	49995.1	-0.58388				960.631	0.02446	960.631	0.02125	960.631	0.01571	960.631	0.00921	960.631	0.00438	960.631	0.00127	960.631	-0.000830745	960.631	-0.000251822	960.631	-0.00033418
								444.234	20.4513			--	--						--	0.03959	--	--	--	--	49995.1	-0.58388				962.94	0.02487	962.94	0.02139	962.94	0.01558	962.94	0.009	962.94	0.00489	962.94	0.00147	962.94	-0.000127189	962.94	-0.000555117	962.94	-2.09854e-05
								445.24	20.3882			--	--						--	0.03959	--	--	--	--	49995.1	-0.58388				965.257	0.02455	965.257	0.02093	965.257	0.01519	965.257	0.00915	965.257	0.00465	965.257	0.00106	965.257	-0.000654947	965.257	-0.000697748	965.257	-3.47746e-05
								446.246	20.3255			--	--						--	0.03959	--	--	--	--	49995.1	-0.58388				967.582	0.02507	967.582	0.02151	967.582	0.01503	967.582	0.00978	967.582	0.00419	967.582	0.000916475	967.582	-0.000543745	967.582	-0.000628254	967.582	0.000319069
								447.251	20.2631			--	--						--	0.03959	--	--	--	--	49995.1	-0.58388				969.916	0.02491	969.916	0.02167	969.916	0.01518	969.916	0.00924	969.916	0.00451	969.916	0.00118	969.916	-1.23984e-06	969.916	-0.000370427	969.916	-0.000292169
								448.257	20.201			--	--						--	0.03959	--	--	--	--	49995.1	-0.58388				972.259	0.02629	972.259	0.02222	972.259	0.01586	972.259	0.00943	972.259	0.00447	972.259	0.0013	972.259	0.000272283	972.259	-0.000692323	972.259	-0.000426082
								449.263	20.1393			--	--						--	0.03959	--	--	--	--	49995.1	-0.58388				974.61	0.02628	974.61	0.02259	974.61	0.01547	974.61	0.00902	974.61	0.00465	974.61	0.00122	974.61	-0.000236718	974.61	-6.82568e-05	974.61	-0.000316543
								450.269	20.0778			--	--						--	0.03959	--	--	--	--	49995.1	-0.58388				976.97	0.02642	976.97	0.02266	976.97	0.01512	976.97	0.00904	976.97	0.00462	976.97	0.00109	976.97	-0.000178796	976.97	-0.000346729	976.97	-0.000452627
								451.275	20.0167			--	--						--	0.03959	--	--	--	--	49995.1	-0.58388				979.339	0.02617	979.339	0.02313	979.339	0.01489	979.339	0.00957	979.339	0.00523	979.339	0.00114	979.339	-0.000111717	979.339	-0.000201976	979.339	-0.000804738
								452.28	19.9559			--	--						--	0.03959	--	--	--	--	49995.1	-0.58388				981.717	0.02651	981.717	0.02316	981.717	0.01521	981.717	0.00934	981.717	0.00483	981.717	0.0013	981.717	-0.000465324	981.717	-0.000260134	981.717	-0.000143165
								453.286	19.8953			--	--						--	0.03959	--	--	--	--	49995.1	-0.58388				984.103	0.02694	984.103	0.02342	984.103	0.01538	984.103	0.00882	984.103	0.0053	984.103	0.00123	984.103	-0.000348316	984.103	-8.18098e-05	984.103	-0.000448612
								454.292	19.8351			--	--						--	0.03959	--	--	--	--	49995.1	-0.58388				986.498	0.02743	986.498	0.02366	986.498	0.01511	986.498	0.00906	986.498	0.00492	986.498	0.00103	986.498	-0.000551001	986.498	-8.79171e-05	986.498	-0.000432212
								455.298	19.7752			--	--						--	0.03959	--	--	--	--	49995.1	-0.58388				988.901	0.02756	988.901	0.02427	988.901	0.01492	988.901	0.00921	988.901	0.00533	988.901	0.000916852	988.901	-2.66828e-05	988.901	0.000108286	988.901	-0.000415054
								456.304	19.7156			--	--						--	0.03959	--	--	--	--	49995.1	-0.58388				991.314	0.02803	991.314	0.02406	991.314	0.01472	991.314	0.00862	991.314	0.00503	991.314	0.000510975	991.314	-0.00039199	991.314	0.000407445	991.314	-0.000478168
								457.309	19.6564			--	--						--	0.03959	--	--	--	--	49995.1	-0.58388				993.735	0.02796	993.735	0.02414	993.735	0.01487	993.735	0.00908	993.735	0.00482	993.735	0.000640246	993.735	-0.000675008	993.735	-0.000255013	993.735	-0.000762521
								458.315	19.5974			--	--						--	0.03959	--	--	--	--	49995.1	-0.58388				996.165	0.028	996.165	0.02453	996.165	0.01419	996.165	0.00863	996.165	0.00473	996.165	0.0007169	996.165	-0.000382471	996.165	0.000189735	996.165	-0.000387896
								459.321	19.5387			--	--						--	0.03959	--	--	--	--	49995.1	-0.58388				998.604	0.02831	998.604	0.02448	998.604	0.0143	998.604	0.0088	998.604	0.00491	998.604	0.000987493	998.604	-0.000372795	998.604	0.000587094	998.604	-0.00089152
								460.327	19.4803			--	--						--	0.03959	--	--	--	--	49995.1	-0.58388				1001.05	0.02837	1001.05	0.02469	1001.05	0.01409	1001.05	0.00883	1001.05	0.00509	1001.05	0.000589472	1001.05	-0.000153704	1001.05	0.000213403	1001.05	-0.000515983
								461.333	19.4222			--	--						--	0.03959	--	--	--	--	49995.1	-0.58388				1003.51	0.02829	1003.51	0.02506	1003.51	0.0135	1003.51	0.00876	1003.51	0.00513	1003.51	0.00054492	1003.51	-0.000478654	1003.51	0.000707414	1003.51	-0.000880785
								462.338	19.3644			--	--						--	0.03959	--	--	--	--	49995.1	-0.58388				1005.97	0.02852	1005.97	0.02482	1005.97	0.0134	1005.97	0.0086	1005.97	0.00525	1005.97	0.000632856	1005.97	-0.000556327	1005.97	0.000207129	1005.97	-0.000846161
								463.344	19.3069			--	--						--	0.03959	--	--	--	--	49995.1	-0.58388				1008.45	0.02864	1008.45	0.02436	1008.45	0.01329	1008.45	0.00821	1008.45	0.00513	1008.45	0.000547393	1008.45	-0.000333963	1008.45	0.000550853	1008.45	-0.000295184
								464.35	19.2497			--	--						--	0.03959	--	--	--	--	49995.1	-0.58388				1010.93	0.02864	1010.93	0.0245	1010.93	0.01283	1010.93	0.00842	1010.93	0.00506	1010.93	0.00067958	1010.93	0.000260973	1010.93	0.00054715	1010.93	-0.000535421
								465.356	19.1927			--	--						--	0.03959	--	--	--	--	49995.1	-0.58388				1013.42	0.0287	1013.42	0.02465	1013.42	0.01263	1013.42	0.00793	1013.42	0.00547	1013.42	0.000726618	1013.42	-2.22843e-05	1013.42	0.000385777	1013.42	-0.000572189
								466.362	19.1361			--	--						--	0.03959	--	--	--	--	49995.1	-0.58388				1015.93	0.0286	1015.93	0.0244	1015.93	0.0121	1015.93	0.00816	1015.93	0.0053	1015.93	-2.75979e-05	1015.93	1.85156e-05	1015.93	2.48493e-05	1015.93	-0.000801291
								467.367	19.0797			--	--						--	0.03959	--	--	--	--	49995.1	-0.58388				1018.44	0.02792	1018.44	0.0243	1018.44	0.01198	1018.44	0.00802	1018.44	0.00507	1018.44	0.000799674	1018.44	0.000296079	1018.44	0.000461752	1018.44	-0.000313985
								468.373	19.0237			--	--						--	0.03959	--	--	--	--	49995.1	-0.58388				1020.95	0.0282	1020.95	0.02409	1020.95	0.01135	1020.95	0.00765	1020.95	0.00422	1020.95	0.000272125	1020.95	8.27872e-05	1020.95	0.000380277	1020.95	-0.000114587
								469.379	18.9679			--	--						--	0.03959	--	--	--	--	49995.1	-0.58388				1023.48	0.02789	1023.48	0.02353	1023.48	0.01199	1023.48	0.00779	1023.48	0.00466	1023.48	0.000554992	1023.48	-3.94486e-05	1023.48	0.000290474	1023.48	-0.00047417
								470.385	18.9124			--	--						--	0.03959	--	--	--	--	49995.1	-0.58388				1026.02	0.02777	1026.02	0.02345	1026.02	0.01122	1026.02	0.00699	1026.02	0.00476	1026.02	0.000552218	1026.02	-3.04253e-05	1026.02	-8.10947e-05	1026.02	-0.000473133
								471.391	18.8571			--	--						--	0.03959	--	--	--	--	49995.1	-0.58388				1028.57	0.02737	1028.57	0.02344	1028.57	0.01094	1028.57	0.00728	1028.57	0.00464	1028.57	0.000838683	1028.57	-0.000587704	1028.57	5.9919e-05	1028.57	-0.000231207
								472.396	18.8022			--	--						--	0.03959	--	--	--	--	49995.1	-0.58388				1031.12	0.0274	1031.12	0.02314	1031.12	0.01072	1031.12	0.00715	1031.12	0.00449	1031.12	0.000736514	1031.12	-0.000125263	1031.12	0.000171839	1031.12	-0.000111953
								473.402	18.7475			--	--						--	0.03959	--	--	--	--	49995.1	-0.58388				1033.69	0.02724	1033.69	0.02308	1033.69	0.01055	1033.69	0.00701	1033.69	0.00408	1033.69	0.00122	1033.69	0.00034397	1033.69	0.000255204	1033.69	0.000186524
								474.408	18.6931			--	--						--	0.03959	--	--	--	--	49995.1	-0.58388				1036.26	0.02744	1036.26	0.02232	1036.26	0.01027	1036.26	0.00707	1036.26	0.00393	1036.26	0.000867386	1036.26	0.00016725	1036.26	0.00028006	1036.26	-0.000173292
								475.414	18.639			--	--						--	0.03959	--	--	--	--	49995.1	-0.58388				1038.84	0.0269	1038.84	0.0225	1038.84	0.00977	1038.84	0.00697	1038.84	0.00345	1038.84	0.000562864	1038.84	0.000393288	1038.84	-9.49724e-05	1038.84	-0.000644136
								476.42	18.5852			--	--						--	0.03959	--	--	--	--	49995.1	-0.58388				1041.43	0.02706	1041.43	0.02162	1041.43	0.00927	1041.43	0.00731	1041.43	0.0033	1041.43	0.000499449	1041.43	0.000721712	1041.43	4.23743e-05	1041.43	-0.000413428
								477.425	18.5316			--	--						--	0.03959	--	--	--	--	49995.1	-0.58388				1044.04	0.02653	1044.04	0.02156	1044.04	0.0092	1044.04	0.00693	1044.04	0.00334	1044.04	0.000313368	1044.04	0.000736324	1044.04	0.000348543	1044.04	-0.00118
								478.431	18.4783			--	--						--	0.03959	--	--	--	--	49995.1	-0.58388				1046.65	0.02615	1046.65	0.02114	1046.65	0.00871	1046.65	0.00695	1046.65	0.00311	1046.65	5.0161e-05	1046.65	0.000495064	1046.65	0.000611408	1046.65	-0.000879716
								479.437	18.4253			--	--						--	0.03959	--	--	--	--	49995.1	-0.58388				1049.27	0.02556	1049.27	0.02053	1049.27	0.00811	1049.27	0.00681	1049.27	0.00358	1049.27	0.000443279	1049.27	0.000286308	1049.27	0.000728741	1049.27	9.4218e-05
								480.443	18.3725			--	--						--	0.03959	--	--	--	--	49995.1	-0.58388				1051.89	0.02547	1051.89	0.02007	1051.89	0.00809	1051.89	0.00664	1051.89	0.00306	1051.89	0.000491938	1051.89	0.000269039	1051.89	0.000318472	1051.89	-0.000470149
								481.449	18.32			--	--						--	0.03959	--	--	--	--	49995.1	-0.58388				1054.53	0.02492	1054.53	0.01943	1054.53	0.00818	1054.53	0.00642	1054.53	0.00321	1054.53	0.00043132	1054.53	0.000380969	1054.53	0.000180147	1054.53	-4.63136e-06
								482.454	18.2677			--	--						--	0.03959	--	--	--	--	49995.1	-0.58388				1057.18	0.02467	1057.18	0.01973	1057.18	0.00782	1057.18	0.00668	1057.18	0.00348	1057.18	0.000563875	1057.18	7.53711e-05	1057.18	0.000421975	1057.18	-0.000328282
								483.46	18.2157			--	--						--	0.03959	--	--	--	--	49995.1	-0.58388				1059.83	0.0243	1059.83	0.01905	1059.83	0.00728	1059.83	0.00635	1059.83	0.00347	1059.83	0.000600292	1059.83	0.000673236	1059.83	0.000567033	1059.83	0.000194809
								484.466	18.164			--	--						--	0.03959	--	--	--	--	49995.1	-0.58388				1062.5	0.0237	1062.5	0.01876	1062.5	0.00732	1062.5	0.00601	1062.5	0.00305	1062.5	0.000712249	1062.5	0.000221269	1062.5	0.00102	1062.5	0.000302777
								485.472	18.1126			--	--						--	0.03959	--	--	--	--	49995.1	-0.58388				1065.17	0.02339	1065.17	0.01845	1065.17	0.007	1065.17	0.00569	1065.17	0.00352	1065.17	0.00102	1065.17	0.000528762	1065.17	0.00114	1065.17	-1.10536e-05
								486.478	18.0614			--	--						--	0.03959	--	--	--	--	49995.1	-0.58388				1067.86	0.02248	1067.86	0.0183	1067.86	0.00694	1067.86	0.00556	1067.86	0.00348	1067.86	0.000731315	1067.86	0.00129	1067.86	0.000775546	1067.86	-0.000111477
								487.483	18.0104			--	--						--	0.03959	--	--	--	--	49995.1	-0.58388				1070.55	0.02255	1070.55	0.01749	1070.55	0.00711	1070.55	0.00529	1070.55	0.00326	1070.55	0.000541869	1070.55	0.000621199	1070.55	0.000335823	1070.55	-3.97438e-05
								488.489	17.9597			--	--						--	0.03959	--	--	--	--	49995.1	-0.58388				1073.26	0.02162	1073.26	0.0173	1073.26	0.00699	1073.26	0.00474	1073.26	0.00295	1073.26	0.000460971	1073.26	0.00050839	1073.26	0.000612678	1073.26	-0.000781155
								489.495	17.9093			--	--						--	0.03959	--	--	--	--	49995.1	-0.58388				1075.97	0.02153	1075.97	0.01717	1075.97	0.00677	1075.97	0.00542	1075.97	0.00297	1075.97	0.000433413	1075.97	0.00123	1075.97	0.000802416	1075.97	-0.000407068
								490.501	17.8591			--	--						--	0.03959	--	--	--	--	49995.1	-0.58388				1078.69	0.02062	1078.69	0.01653	1078.69	0.00673	1078.69	0.00409	1078.69	0.00282	1078.69	0.000790211	1078.69	0.000765319	1078.69	0.000587848	1078.69	-0.000657164
								491.507	17.8092			--	--						--	0.03959	--	--	--	--	49995.1	-0.58388				1081.42	0.0203	1081.42	0.01611	1081.42	0.00596	1081.42	0.00481	1081.42	0.00307	1081.42	0.000356998	1081.42	0.000563461	1081.42	0.00112	1081.42	-0.000503447
								492.512	17.7595			--	--						--	0.03959	--	--	--	--	49995.1	-0.58388				1084.16	0.01999	1084.16	0.01555	1084.16	0.00597	1084.16	0.00495	1084.16	0.00283	1084.16	0.000652546	1084.16	0.00106	1084.16	0.000803439	1084.16	-0.000540167
								493.518	17.71			--	--						--	0.03959	--	--	--	--	49995.1	-0.58388				1086.91	0.01957	1086.91	0.01491	1086.91	0.00581	1086.91	0.00448	1086.91	0.00271	1086.91	0.000566558	1086.91	0.00121	1086.91	0.00154	1086.91	-0.000409829
								494.524	17.6608			--	--						--	0.03959	--	--	--	--	49995.1	-0.58388				1089.67	0.01886	1089.67	0.01465	1089.67	0.00577	1089.67	0.00443	1089.67	0.00342	1089.67	0.00102	1089.67	0.000656735	1089.67	0.00135	1089.67	0.000118264
								495.53	17.6119			--	--						--	0.03959	--	--	--	--	49995.1	-0.58388				1092.44	0.01887	1092.44	0.01432	1092.44	0.00526	1092.44	0.00402	1092.44	0.0028	1092.44	0.00109	1092.44	0.000689558	1092.44	0.00102	1092.44	0.000156518
								496.536	17.5632			--	--						--	0.03959	--	--	--	--	49995.1	-0.58388				1095.22	0.01793	1095.22	0.01397	1095.22	0.00508	1095.22	0.00454	1095.22	0.00215	1095.22	0.000697548	1095.22	0.000993778	1095.22	0.00115	1095.22	0.000353286
								497.541	17.5147			--	--						--	0.03959	--	--	--	--	49995.1	-0.58388				1098	0.01762	1098	0.01372	1098	0.00549	1098	0.00421	1098	0.00286	1098	0.00142	1098	0.00117	1098	0.00133	1098	-9.80294e-05
								498.547	17.4665			--	--						--	0.03959	--	--	--	--	49995.1	-0.58388				1100.8	0.01714	1100.8	0.0137	1100.8	0.00467	1100.8	0.00432	1100.8	0.00265	1100.8	0.0012	1100.8	0.00107	1100.8	0.00142	1100.8	0.0011
								499.553	17.4185			--	--						--	0.03959	--	--	--	--	49995.1	-0.58388				1103.61	0.0169	1103.61	0.01287	1103.61	0.00426	1103.61	0.00479	1103.61	0.00271	1103.61	0.000784858	1103.61	0.00154	1103.61	0.00159	1103.61	-3.17799e-05
								500.559	17.3708			--	--						--	0.03959	--	--	--	--	49995.1	-0.58388				1106.43	0.01705	1106.43	0.0128	1106.43	0.00492	1106.43	0.00378	1106.43	0.00242	1106.43	0.00132	1106.43	0.000878207	1106.43	0.00121	1106.43	0.000801629
								501.565	17.3233			--	--						--	0.03959	--	--	--	--	49995.1	-0.58388				1109.25	0.01652	1109.25	0.01296	1109.25	0.00419	1109.25	0.0046	1109.25	0.00315	1109.25	0.00125	1109.25	0.00108	1109.25	0.00137	1109.25	-0.00046558
								502.57	17.276			--	--						--	0.03959	--	--	--	--	49995.1	-0.58388				1112.09	0.01631	1112.09	0.01289	1112.09	0.00447	1112.09	0.00427	1112.09	0.00265	1112.09	0.000751891	1112.09	0.000804873	1112.09	0.00139	1112.09	0.000626152
								503.576	17.229			--	--						--	0.03959	--	--	--	--	49995.1	-0.58388				1114.93	0.01574	1114.93	0.01231	1114.93	0.00383	1114.93	0.00396	1114.93	0.00325	1114.93	0.00101	1114.93	0.00123	1114.93	0.00163	1114.93	0.00101
								504.582	17.1822			--	--						--	0.03959	--	--	--	--	49995.1	-0.58388				1117.79	0.01509	1117.79	0.01175	1117.79	0.00321	1117.79	0.00444	1117.79	0.0026	1117.79	0.00138	1117.79	0.00133	1117.79	0.00112	1117.79	0.000967318
								505.588	17.1356			--	--						--	0.03959	--	--	--	--	49995.1	-0.58388				1120.65	0.01502	1120.65	0.01154	1120.65	0.00306	1120.65	0.00427	1120.65	0.00179	1120.65	0.00132	1120.65	0.00119	1120.65	0.00131	1120.65	-0.000408983
								506.594	17.0893			--	--						--	0.03959	--	--	--	--	49995.1	-0.58388				1123.53	0.0141	1123.53	0.01104	1123.53	0.00375	1123.53	0.0043	1123.53	0.00204	1123.53	0.00142	1123.53	0.00167	1123.53	0.0012	1123.53	0.000103471
								507.599	17.0432			--	--						--	0.03959	--	--	--	--	49995.1	-0.58388				1126.41	0.0146	1126.41	0.01073	1126.41	0.00339	1126.41	0.00421	1126.41	0.00259	1126.41	0.000684592	1126.41	0.00138	1126.41	0.00177	1126.41	-0.000146006
								508.605	16.9973			--	--						--	0.03959	--	--	--	--	49995.1	-0.58388				1129.3	0.01381	1129.3	0.0109	1129.3	0.00392	1129.3	0.00412	1129.3	0.00267	1129.3	0.000608276	1129.3	0.00126	1129.3	0.00201	1129.3	2.3616e-05
								509.611	16.9516			--	--						--	0.03959	--	--	--	--	49995.1	-0.58388				1132.21	0.01391	1132.21	0.01116	1132.21	0.00319	1132.21	0.00383	1132.21	0.00196	1132.21	0.00109	1132.21	0.00191	1132.21	0.00131	1132.21	-2.3288e-06
								510.617	16.9062			--	--						--	0.03959	--	--	--	--	49995.1	-0.58388				1135.12	0.01324	1135.12	0.01046	1135.12	0.00249	1135.12	0.00387	1135.12	0.00227	1135.12	0.00101	1135.12	0.000561438	1135.12	0.00111	1135.12	0.000527211
								511.623	16.861			--	--						--	0.03959	--	--	--	--	49995.1	-0.58388				1138.04	0.01308	1138.04	0.0107	1138.04	0.0027	1138.04	0.00413	1138.04	0.00235	1138.04	0.000927076	1138.04	0.00128	1138.04	0.00104	1138.04	-0.000581606
								512.628	16.816			--	--						--	0.03959	--	--	--	--	49995.1	-0.58388				1140.98	0.01287	1140.98	0.00929	1140.98	0.00314	1140.98	0.00389	1140.98	0.00221	1140.98	0.00166	1140.98	0.00117	1140.98	0.00119	1140.98	-0.000269855
								513.634	16.7712			--	--						--	0.03959	--	--	--	--	49995.1	-0.58388				1143.92	0.01234	1143.92	0.01035	1143.92	0.00308	1143.92	0.00386	1143.92	0.00217	1143.92	0.000675175	1143.92	0.000805837	1143.92	0.00106	1143.92	0.00043605
								514.64	16.7267			--	--						--	0.03959	--	--	--	--	49995.1	-0.58388				1146.87	0.01247	1146.87	0.00926	1146.87	0.00354	1146.87	0.00379	1146.87	0.0019	1146.87	0.00101	1146.87	0.00137	1146.87	0.000894226	1146.87	-0.00114
								515.646	16.6824			--	--						--	0.03959	--	--	--	--	49995.1	-0.58388				1149.83	0.01196	1149.83	0.00838	1149.83	0.00262	1149.83	0.00412	1149.83	0.0017	1149.83	0.00128	1149.83	0.000830516	1149.83	0.000987742	1149.83	0.000625604
								516.652	16.6383			--	--						--	0.03959	--	--	--	--	49995.1	-0.58388				1152.8	0.01153	1152.8	0.00923	1152.8	0.00211	1152.8	0.00422	1152.8	0.00229	1152.8	0.000600473	1152.8	0.00116	1152.8	0.000994988	1152.8	0.000198853
								517.657	16.5944			--	--						--	0.03959	--	--	--	--	49995.1	-0.58388				1155.79	0.01145	1155.79	0.00936	1155.79	0.00293	1155.79	0.00346	1155.79	0.00204	1155.79	0.00126	1155.79	0.00104	1155.79	0.000618496	1155.79	-0.00022202
								518.663	16.5507			--	--						--	0.03959	--	--	--	--	49995.1	-0.58388				1158.78	0.01028	1158.78	0.00864	1158.78	0.00303	1158.78	0.00332	1158.78	0.0016	1158.78	0.000750146	1158.78	0.000671583	1158.78	0.000744763	1158.78	0.000399852
								519.669	16.5073			--	--						--	0.03959	--	--	--	--	49995.1	-0.58388				1161.78	0.01007	1161.78	0.00875	1161.78	0.00322	1161.78	0.00399	1161.78	0.00146	1161.78	0.00109	1161.78	0.00123	1161.78	0.000849215	1161.78	0.000752858
								520.675	16.464			--	--						--	0.03959	--	--	--	--	49995.1	-0.58388				1164.79	0.00962	1164.79	0.00812	1164.79	0.00263	1164.79	0.00334	1164.79	0.00227	1164.79	0.000653022	1164.79	0.00115	1164.79	0.000608306	1164.79	0.000533449
								521.681	16.421			--	--						--	0.03959	--	--	--	--	49995.1	-0.58388				1167.81	0.00979	1167.81	0.0084	1167.81	0.00281	1167.81	0.00374	1167.81	0.00183	1167.81	0.00122	1167.81	0.00103	1167.81	0.00177	1167.81	-0.000157456
								522.686	16.3782			--	--						--	0.03959	--	--	--	--	49995.1	-0.58388				1170.84	0.00964	1170.84	0.00783	1170.84	0.00217	1170.84	0.00252	1170.84	0.00195	1170.84	0.000511057	1170.84	0.000989278	1170.84	-0.000474705	1170.84	-0.000267983
								523.692	16.3356			--	--						--	0.03959	--	--	--	--	49995.1	-0.58388				1173.89	0.00885	1173.89	0.0079	1173.89	0.00268	1173.89	0.00307	1173.89	0.00184	1173.89	-0.000347073	1173.89	0.000973698	1173.89	0.00138	1173.89	0.000118667
								524.698	16.2932			--	--						--	0.03959	--	--	--	--	49995.1	-0.58388				1176.94	0.00871	1176.94	0.00784	1176.94	0.00175	1176.94	0.00298	1176.94	0.000823792	1176.94	0.000888437	1176.94	0.00101	1176.94	0.000846155	1176.94	-0.00022758
								525.704	16.251			--	--						--	0.03959	--	--	--	--	49995.1	-0.58388				1180	0.00846	1180	0.00674	1180	0.00261	1180	0.00281	1180	0.00125	1180	0.000308497	1180	0.00136	1180	0.000122642	1180	0.000692798
								526.71	16.209			--	--						--	0.03959	--	--	--	--	49995.1	-0.58388				1183.07	0.00821	1183.07	0.00728	1183.07	0.00261	1183.07	0.00294	1183.07	0.000912945	1183.07	0.000936142	1183.07	0.00177	1183.07	0.000507472	1183.07	0.000231722
								527.715	16.1672			--	--						--	0.03959	--	--	--	--	49995.1	-0.58388				1186.15	0.00813	1186.15	0.00735	1186.15	0.0021	1186.15	0.00311	1186.15	0.0015	1186.15	0.000291825	1186.15	0.00103	1186.15	0.000590193	1186.15	0.000929808
								528.721	16.1256			--	--						--	0.03959	--	--	--	--	49995.1	-0.58388				1189.24	0.00814	1189.24	0.00681	1189.24	0.00281	1189.24	0.0033	1189.24	0.00133	1189.24	0.0011	1189.24	0.00119	1189.24	0.00042515	1189.24	0.000310108
								529.727	16.0843			--	--						--	0.03959	--	--	--	--	49995.1	-0.58388				1192.34	0.00798	1192.34	0.00708	1192.34	0.00237	1192.34	0.00315	1192.34	0.000870758	1192.34	0.00109	1192.34	0.000959036	1192.34	0.000668782	1192.34	1.08174e-05
								530.733	16.0431			--	--						--	0.03959	--	--	--	--	49995.1	-0.58388				1195.46	0.00773	1195.46	0.00674	1195.46	0.00215	1195.46	0.00255	1195.46	0.00127	1195.46	0.000416553	1195.46	0.000620635	1195.46	0.00112	1195.46	2.18546e-05
								531.739	16.0021			--	--						--	0.03959	--	--	--	--	49995.1	-0.58388				1198.58	0.00681	1198.58	0.0068	1198.58	0.00285	1198.58	0.00297	1198.58	0.00197	1198.58	0.000687534	1198.58	0.0011	1198.58	0.000427056	1198.58	8.58835e-05
								532.744	15.9613			--	--						--	0.03959	--	--	--	--	49995.1	-0.58388				1201.71	0.00675	1201.71	0.00629	1201.71	0.0025	1201.71	0.0024	1201.71	0.00137	1201.71	6.26513e-05	1201.71	0.00124	1201.71	0.000871496	1201.71	-0.00101
								533.75	15.9208			--	--						--	0.03959	--	--	--	--	49995.1	-0.58388				1204.85	0.00584	1204.85	0.00639	1204.85	0.00257	1204.85	0.00275	1204.85	0.00126	1204.85	0.000622459	1204.85	0.000625735	1204.85	0.00101	1204.85	0.000908114
								534.756	15.8804			--	--						--	0.03959	--	--	--	--	49995.1	-0.58388				1208	0.00671	1208	0.00557	1208	0.00219	1208	0.0021	1208	0.00168	1208	0.00068447	1208	0.000857874	1208	0.000410092	1208	8.65822e-05
								535.762	15.8402			--	--						--	0.03959	--	--	--	--	49995.1	-0.58388				1211.17	0.00634	1211.17	0.00493	1211.17	0.00212	1211.17	0.00231	1211.17	0.00117	1211.17	0.00067179	1211.17	0.000304883	1211.17	0.000784146	1211.17	0.000607197
								536.768	15.8002			--	--						--	0.03959	--	--	--	--	49995.1	-0.58388				1214.34	0.00655	1214.34	0.00527	1214.34	0.00227	1214.34	0.00243	1214.34	0.00116	1214.34	-6.02602e-05	1214.34	0.000749726	1214.34	0.000370007	1214.34	7.71817e-05
								537.773	15.7604			--	--						--	0.03959	--	--	--	--	49995.1	-0.58388				1217.52	0.0058	1217.52	0.00509	1217.52	0.00216	1217.52	0.0021	1217.52	0.000978145	1217.52	5.92302e-05	1217.52	-0.000135818	1217.52	0.00194	1217.52	-0.000479667
								538.779	15.7208			--	--						--	0.03959	--	--	--	--	49995.1	-0.58388				1220.72	0.00587	1220.72	0.0044	1220.72	0.00228	1220.72	0.00144	1220.72	0.00103	1220.72	0.000113898	1220.72	0.00104	1220.72	0.000846099	1220.72	-0.000321791
								539.785	15.6814			--	--						--	0.03959	--	--	--	--	49995.1	-0.58388				1223.92	0.00653	1223.92	0.00502	1223.92	0.00249	1223.92	0.00193	1223.92	0.000247168	1223.92	0.000348041	1223.92	0.00116	1223.92	-0.000236731	1223.92	0.00063037
								540.791	15.6422			--	--						--	0.03959	--	--	--	--	49995.1	-0.58388				1227.13	0.00609	1227.13	0.00436	1227.13	0.00232	1227.13	0.00133	1227.13	0.000775156	1227.13	0.00030196	1227.13	8.3089e-05	1227.13	0.000344922	1227.13	0.000382195
								541.797	15.6032			--	--						--	0.03959	--	--	--	--	49995.1	-0.58388				1230.36	0.00642	1230.36	0.00462	1230.36	0.00207	1230.36	0.00251	1230.36	0.000684028	1230.36	0.000802855	1230.36	0.000935223	1230.36	-4.80126e-05	1230.36	-0.000914041
								542.802	15.5643			--	--						--	0.03959	--	--	--	--	49995.1	-0.58388				1233.59	0.00519	1233.59	0.00446	1233.59	0.00195	1233.59	0.0023	1233.59	0.00103	1233.59	0.000551844	1233.59	0.00105	1233.59	0.000303915	1233.59	0.000409721
								543.808	15.5257			--	--						--	0.03959	--	--	--	--	49995.1	-0.58388				1236.84	0.00526	1236.84	0.00424	1236.84	0.00197	1236.84	0.00159	1236.84	0.000421592	1236.84	-8.33186e-05	1236.84	0.000794983	1236.84	-1.88698e-05	1236.84	-0.000394804
								544.814	15.4872			--	--						--	0.03959	--	--	--	--	49995.1	-0.58388				1240.09	0.00558	1240.09	0.0038	1240.09	0.00139	1240.09	0.00171	1240.09	0.00124	1240.09	-0.000131397	1240.09	0.000253895	1240.09	0.000825025	1240.09	0.000355778
								545.82	15.449			--	--						--	0.03959	--	--	--	--	49995.1	-0.58388				1243.36	0.00477	1243.36	0.00373	1243.36	0.00161	1243.36	0.00216	1243.36	0.000540252	1243.36	0.000701185	1243.36	-0.000120078	1243.36	0.000155023	1243.36	5.95812e-05
								546.826	15.4109			--	--						--	0.03959	--	--	--	--	49995.1	-0.58388				1246.63	0.00457	1246.63	0.00351	1246.63	0.00218	1246.63	0.00167	1246.63	0.000463274	1246.63	0.000322926	1246.63	0.000987952	1246.63	0.000384265	1246.63	0.000695629
								547.831	15.373			--	--						--	0.03959	--	--	--	--	49995.1	-0.58388				1249.92	0.00531	1249.92	0.00331	1249.92	0.002	1249.92	0.000945752	1249.92	0.000818488	1249.92	-4.16363e-05	1249.92	0.000336298	1249.92	-0.000400468	1249.92	-7.45806e-05
								548.837	15.3352			--	--						--	0.03959	--	--	--	--	49995.1	-0.58388				1253.22	0.00426	1253.22	0.00304	1253.22	0.00169	1253.22	0.00142	1253.22	0.000864444	1253.22	0.000243278	1253.22	0.000489858	1253.22	-0.00014678	1253.22	0.000579035
								549.843	15.2977			--	--						--	0.03959	--	--	--	--	49995.1	-0.58388				1256.52	0.0044	1256.52	0.00262	1256.52	0.00161	1256.52	0.0017	1256.52	0.000833028	1256.52	-1.35464e-06	1256.52	0.000615282	1256.52	0.000993866	1256.52	-0.00029273
								550.849	15.2603			--	--						--	0.03959	--	--	--	--	49995.1	-0.58388				1259.84	0.00333	1259.84	0.00282	1259.84	0.0015	1259.84	0.000918922	1259.84	0.00057034	1259.84	7.62534e-05	1259.84	-3.02186e-05	1259.84	0.000596343	1259.84	0.000817271
								551.855	15.2231			--	--						--	0.03959	--	--	--	--	49995.1	-0.58388				1263.17	0.00392	1263.17	0.00278	1263.17	0.00139	1263.17	0.00111	1263.17	0.000393567	1263.17	-0.000163272	1263.17	-0.000759904	1263.17	-0.00027551	1263.17	0.000200703
								552.86	15.1861			--	--						--	0.03959	--	--	--	--	49995.1	-0.58388				1266.51	0.00393	1266.51	0.00259	1266.51	0.00152	1266.51	0.00063592	1266.51	0.000449347	1266.51	0.000698282	1266.51	8.01534e-05	1266.51	0.00094917	1266.51	0.000425823
								553.866	15.1493			--	--						--	0.03959	--	--	--	--	49995.1	-0.58388				1269.86	0.00352	1269.86	0.00235	1269.86	0.000925741	1269.86	0.00115	1269.86	0.000836154	1269.86	6.38288e-05	1269.86	0.00102	1269.86	0.000631626	1269.86	-0.0004391
								554.872	15.1127			--	--						--	0.03959	--	--	--	--	49995.1	-0.58388				1273.22	0.0035	1273.22	0.00257	1273.22	0.000318429	1273.22	0.00129	1273.22	0.000731565	1273.22	0.000798693	1273.22	0.000467899	1273.22	0.00020051	1273.22	-0.000191703
								555.878	15.0762			--	--						--	0.03959	--	--	--	--	49995.1	-0.58388				1276.59	0.00326	1276.59	0.0023	1276.59	0.000870227	1276.59	0.00106	1276.59	0.000273677	1276.59	0.000575394	1276.59	0.000313069	1276.59	0.000538202	1276.59	-8.37581e-05
								556.884	15.0399			--	--						--	0.03959	--	--	--	--	49995.1	-0.58388				1279.97	0.00268	1279.97	0.00185	1279.97	0.00117	1279.97	0.000826475	1279.97	0.00010515	1279.97	0.000944624	1279.97	0.000303459	1279.97	0.000252239	1279.97	-0.000947822
								557.889	15.0038			--	--						--	0.03959	--	--	--	--	49995.1	-0.58388				1283.36	0.00278	1283.36	0.00208	1283.36	0.000591682	1283.36	0.000855913	1283.36	0.000674676	1283.36	0.000838306	1283.36	8.91307e-05	1283.36	-0.00011028	1283.36	0.000219452
								558.895	14.9678			--	--						--	0.03959	--	--	--	--	49995.1	-0.58388				1286.76	0.00316	1286.76	0.00291	1286.76	0.000457189	1286.76	0.00139	1286.76	0.000709389	1286.76	-0.000428627	1286.76	0.000648784	1286.76	-0.000388647	1286.76	-0.000313598
								559.901	14.932			--	--						--	0.03959	--	--	--	--	49995.1	-0.58388				1290.17	0.00242	1290.17	0.00215	1290.17	0.000756847	1290.17	0.00116	1290.17	0.000492075	1290.17	-0.000410817	1290.17	0.000741123	1290.17	-0.000321506	1290.17	0.000302816
								560.907	14.8964			--	--						--	0.03959	--	--	--	--	49995.1	-0.58388				1293.6	0.00265	1293.6	0.00184	1293.6	0.000846466	1293.6	0.000477456	1293.6	0.000756092	1293.6	0.000658562	1293.6	-5.57206e-05	1293.6	0.000546786	1293.6	2.30322e-05
								561.913	14.861			--	--						--	0.03959	--	--	--	--	49995.1	-0.58388				1297.03	0.00265	1297.03	0.00193	1297.03	0.00119	1297.03	0.000423809	1297.03	0.000396719	1297.03	0.000287617	1297.03	0.000400445	1297.03	-5.00659e-05	1297.03	-0.00013059
								562.918	14.8257			--	--						--	0.03959	--	--	--	--	49995.1	-0.58388				1300.47	0.00258	1300.47	0.0028	1300.47	0.000358865	1300.47	0.00105	1300.47	0.0005242	1300.47	0.000654744	1300.47	-8.66018e-05	1300.47	0.000535444	1300.47	-0.000772161
								563.924	14.7906			--	--						--	0.03959	--	--	--	--	49995.1	-0.58388				1303.93	0.00245	1303.93	0.00207	1303.93	0.00116	1303.93	0.00114	1303.93	0.000926705	1303.93	-0.00021301	1303.93	0.000750926	1303.93	-0.000213528	1303.93	-7.17598e-05
								564.93	14.7557			--	--						--	0.03959	--	--	--	--	49995.1	-0.58388				1307.39	0.000688038	1307.39	0.00173	1307.39	0.000740057	1307.39	0.000211612	1307.39	0.000426357	1307.39	3.8294e-05	1307.39	0.000635306	1307.39	0.000200424	1307.39	8.02944e-05
								565.936	14.7209			--	--						--	0.03959	--	--	--	--	49995.1	-0.58388				1310.87	0.000647282	1310.87	0.00175	1310.87	0.000389999	1310.87	0.000797837	1310.87	-6.60658e-05	1310.87	-2.57677e-05	1310.87	-0.000374783	1310.87	-0.000808094	1310.87	0.00045712
								566.942	14.6863			--	--						--	0.03959	--	--	--	--	49995.1	-0.58388				1314.36	0.000619811	1314.36	0.000983698	1314.36	0.001	1314.36	0.000618897	1314.36	0.000387565	1314.36	0.000674768	1314.36	-0.000282624	1314.36	-0.000192625	1314.36	0.000299913
								567.947	14.6519			--	--						--	0.03959	--	--	--	--	49995.1	-0.58388				1317.86	0.000747288	1317.86	0.00137	1317.86	0.000150408	1317.86	0.000607758	1317.86	-0.000106912	1317.86	0.00043337	1317.86	0.000249516	1317.86	0.000348999	1317.86	4.20857e-05
								568.953	14.6176			--	--						--	0.03959	--	--	--	--	49995.1	-0.58388				1321.37	0.000697251	1321.37	0.00155	1321.37	0.000622111	1321.37	0.000812866	1321.37	0.000230958	1321.37	-0.000210077	1321.37	0.000616755	1321.37	0.000619707	1321.37	-0.000192752
								569.959	14.5835			--	--						--	0.03959	--	--	--	--	49995.1	-0.58388				1324.89	0.000567022	1324.89	0.00163	1324.89	0.000893475	1324.89	0.000550089	1324.89	6.02503e-05	1324.89	0.000835236	1324.89	0.000379998	1324.89	0.000198637	1324.89	-0.00028516
								570.965	14.5495			--	--						--	0.03959	--	--	--	--	49995.1	-0.58388				1328.42	0.000646361	1328.42	0.00147	1328.42	0.00128	1328.42	0.0003401	1328.42	0.000648318	1328.42	0.000267707	1328.42	0.000280309	1328.42	0.000886751	1328.42	-0.000498422
								571.971	14.5157			--	--						--	0.03959	--	--	--	--	49995.1	-0.58388				1331.96	0.000477634	1331.96	0.00168	1331.96	0.00129	1331.96	0.000677976	1331.96	0.000169779	1331.96	7.17238e-05	1331.96	0.000192021	1331.96	0.00042499	1331.96	0.000862328
								572.976	14.4821			--	--						--	0.03959	--	--	--	--	49995.1	-0.58388				1335.51	0.000422002	1335.51	0.00129	1335.51	0.000940419	1335.51	0.000528185	1335.51	1.51962e-05	1335.51	0.000591942	1335.51	6.97951e-05	1335.51	0.000118943	1335.51	0.000447202
								573.982	14.4486			--	--						--	0.03959	--	--	--	--	49995.1	-0.58388				1339.07	0.000434238	1339.07	0.00108	1339.07	0.000163068	1339.07	0.000837233	1339.07	-0.000306778	1339.07	-0.000195003	1339.07	-0.000137626	1339.07	0.000703193	1339.07	-6.7076e-05
								574.988	14.4153			--	--						--	0.03959	--	--	--	--	49995.1	-0.58388				1342.65	0.000499154	1342.65	0.0013	1342.65	0.00107	1342.65	0.000699342	1342.65	0.000907192	1342.65	8.12423e-05	1342.65	0.000709562	1342.65	-0.000211947	1342.65	-0.000266274
								575.994	14.3821			--	--						--	0.03959	--	--	--	--	49995.1	-0.58388				1346.23	0.000584372	1346.23	0.00129	1346.23	0.000737288	1346.23	0.000543778	1346.23	0.000697052	1346.23	3.58799e-05	1346.23	0.000261564	1346.23	0.000405654	1346.23	0.000184713
								577	14.3491			--	--						--	0.03959	--	--	--	--	49995.1	-0.58388				1349.83	0.000579669	1349.83	0.00126	1349.83	0.000775244	1349.83	0.00050263	1349.83	-0.000325087	1349.83	-0.000349061	1349.83	0.00036655	1349.83	0.000550053	1349.83	0.00050842
								578.005	14.3163			--	--						--	0.03959	--	--	--	--	49995.1	-0.58388				1353.43	0.000475298	1353.43	0.00124	1353.43	0.000745196	1353.43	0.000452929	1353.43	-5.76198e-05	1353.43	-1.066e-06	1353.43	-9.26305e-05	1353.43	0.000124069	1353.43	-6.11851e-05
								579.011	14.2836			--	--						--	0.03959	--	--	--	--	49995.1	-0.58388				1357.05	0.000481913	1357.05	0.0013	1357.05	0.00101	1357.05	0.000631531	1357.05	0.000330319	1357.05	0.000538245	1357.05	-0.000160359	1357.05	0.000462867	1357.05	0.000306854
								580.017	14.2511			--	--						--	0.03959	--	--	--	--	49995.1	-0.58388				1360.68	0.000505079	1360.68	0.000384957	1360.68	0.000514724	1360.68	0.000489622	1360.68	0.000581426	1360.68	0.000404647	1360.68	-0.000172626	1360.68	0.000369269	1360.68	-0.00014513
								581.023	14.2187			--	--						--	0.03959	--	--	--	--	49995.1	-0.58388				1364.32	0.000367726	1364.32	0.000767395	1364.32	0.000437516	1364.32	0.00111	1364.32	0.000893052	1364.32	0.000358009	1364.32	-0.000429608	1364.32	0.000106105	1364.32	-0.000347503
								582.029	14.1865			--	--						--	0.03959	--	--	--	--	49995.1	-0.58388				1367.97	0.000427921	1367.97	0.00101	1367.97	0.00102	1367.97	-8.57622e-05	1367.97	-8.20623e-05	1367.97	0.000251307	1367.97	-0.000296417	1367.97	0.000283189	1367.97	0.000150782
								583.034	14.1544			--	--						--	0.03959	--	--	--	--	49995.1	-0.58388
								584.04	14.1224			--	--						--	0.03959	--	--	--	--	49995.1	-0.58388
								585.046	14.0907			--	--						--	0.03959	--	--	--	--	49995.1	-0.58388
								586.052	14.059			--	--						--	0.03959	--	--	--	--	49995.1	-0.58388
								587.058	14.0276			--	--						--	0.03959	--	--	--	--	49995.1	-0.58388
								588.063	13.9962			--	--						--	0.03959	--	--	--	--	49995.1	-0.58388
								589.069	13.965			--	--						--	0.03959	--	--	--	--	49995.1	-0.58388
								590.075	13.934			--	--						--	0.03959	--	--	--	--	49995.1	-0.58388
								591.081	13.9031			--	--						--	0.03959	--	--	--	--	49995.1	-0.58388
								592.087	13.8723			--	--						--	0.03959	--	--	--	--	49995.1	-0.58388
								593.092	13.8417			--	--						--	0.03959	--	--	--	--	49995.1	-0.58388
								594.098	13.8113			--	--						--	0.03959	--	--	--	--	49995.1	-0.58388
								595.104	13.7809			--	--						--	0.03959	--	--	--	--	49995.1	-0.58388
								596.11	13.7507			--	--						--	0.03959	--	--	--	--	49995.1	-0.58388
								597.116	13.7207			--	--						--	0.03959	--	--	--	--	49995.1	-0.58388
								598.121	13.6908			--	--						--	0.03959	--	--	--	--	49995.1	-0.58388
								599.127	13.661			--	--						--	0.03959	--	--	--	--	49995.1	-0.58388
								600.133	13.6314			--	--						--	0.03959	--	--	--	--	49995.1	-0.58388
								601.139	13.6019			--	--						--	0.03959	--	--	--	--	49995.1	-0.58388
								602.145	13.5725			--	--						--	0.03959	--	--	--	--	49995.1	-0.58388
								603.15	13.5433			--	--						--	0.03959	--	--	--	--	49995.1	-0.58388
								604.156	13.5142			--	--						--	0.03959	--	--	--	--	49995.1	-0.58388
								605.162	13.4853			--	--						--	0.03959	--	--	--	--	49995.1	-0.58388
								606.168	13.4565			--	--						--	0.03959	--	--	--	--	49995.1	-0.58388
								607.174	13.4278			--	--						--	0.03959	--	--	--	--	49995.1	-0.58388
								608.179	13.3992			--	--						--	0.03959	--	--	--	--	49995.1	-0.58388
								609.185	13.3708			--	--						--	0.03959	--	--	--	--	49995.1	-0.58388
								610.191	13.3425			--	--						--	0.03959	--	--	--	--	49995.1	-0.58388
								611.197	13.3143			--	--						--	0.03959	--	--	--	--	49995.1	-0.58388
								612.203	13.2863			--	--						--	0.03959	--	--	--	--	49995.1	-0.58388
								613.208	13.2584			--	--						--	0.03959	--	--	--	--	49995.1	-0.58388
								614.214	13.2306			--	--						--	0.03959	--	--	--	--	49995.1	-0.58388
								615.22	13.203			--	--						--	0.03959	--	--	--	--	49995.1	-0.58388
								616.226	13.1754			--	--						--	0.03959	--	--	--	--	49995.1	-0.58388
								617.232	13.148			--	--						--	0.03959	--	--	--	--	49995.1	-0.58388
								618.237	13.1208			--	--						--	0.03959	--	--	--	--	49995.1	-0.58388
								619.243	13.0936			--	--						--	0.03959	--	--	--	--	49995.1	-0.58388
								620.249	13.0666			--	--						--	0.03959	--	--	--	--	49995.1	-0.58388
								621.255	13.0397			--	--						--	0.03959	--	--	--	--	49995.1	-0.58388
								622.261	13.0129			--	--						--	0.03959	--	--	--	--	49995.1	-0.58388
								623.266	12.9862			--	--						--	0.03959	--	--	--	--	49995.1	-0.58388
								624.272	12.9597			--	--						--	0.03959	--	--	--	--	49995.1	-0.58388
								625.278	12.9333			--	--						--	0.03959	--	--	--	--	49995.1	-0.58388
								626.284	12.907			--	--						--	0.03959	--	--	--	--	49995.1	-0.58388
								627.29	12.8808			--	--						--	0.03959	--	--	--	--	49995.1	-0.58388
								628.295	12.8547			--	--						--	0.03959	--	--	--	--	49995.1	-0.58388
								629.301	12.8288			--	--						--	0.03959	--	--	--	--	49995.1	-0.58388
								630.307	12.8029			--	--						--	0.03959	--	--	--	--	49995.1	-0.58388
								631.313	12.7772			--	--						--	0.03959	--	--	--	--	49995.1	-0.58388
								632.319	12.7516			--	--						--	0.03959	--	--	--	--	49995.1	-0.58388
								633.324	12.7261			--	--						--	0.03959	--	--	--	--	49995.1	-0.58388
								634.33	12.7008			--	--						--	0.03959	--	--	--	--	49995.1	-0.58388
								635.336	12.6755			--	--						--	0.03959	--	--	--	--	49995.1	-0.58388
								636.342	12.6504			--	--						--	0.03959	--	--	--	--	49995.1	-0.58388
								637.348	12.6253			--	--						--	0.03959	--	--	--	--	49995.1	-0.58388
								638.353	12.6004			--	--						--	0.03959	--	--	--	--	49995.1	-0.58388
								639.359	12.5756			--	--						--	0.03959	--	--	--	--	49995.1	-0.58388
								640.365	12.5509			--	--						--	0.03959	--	--	--	--	49995.1	-0.58388
								641.371	12.5263			--	--						--	0.03959	--	--	--	--	49995.1	-0.58388
								642.377	12.5019			--	--						--	0.03959	--	--	--	--	49995.1	-0.58388
								643.382	12.4775			--	--						--	0.03959	--	--	--	--	49995.1	-0.58388
								644.388	12.4532			--	--						--	0.03959	--	--	--	--	49995.1	-0.58388
								645.394	12.4291			--	--						--	0.03959	--	--	--	--	49995.1	-0.58388
								646.4	12.405			--	--						--	0.03959	--	--	--	--	49995.1	-0.58388
								647.406	12.3811			--	--						--	0.03959	--	--	--	--	49995.1	-0.58388
								648.411	12.3573			--	--						--	0.03959	--	--	--	--	49995.1	-0.58388
								649.417	12.3335			--	--						--	0.03959	--	--	--	--	49995.1	-0.58388
								650.423	12.3099			--	--						--	0.03959	--	--	--	--	49995.1	-0.58388
								651.429	12.2864			--	--						--	0.03959	--	--	--	--	49995.1	-0.58388
								652.435	12.263			--	--						--	0.03959	--	--	--	--	49995.1	-0.58388
								653.44	12.2397			--	--						--	0.03959	--	--	--	--	49995.1	-0.58388
								654.446	12.2164			--	--						--	0.03959	--	--	--	--	49995.1	-0.58388
								655.452	12.1933			--	--						--	0.03959	--	--	--	--	49995.1	-0.58388
								656.458	12.1703			--	--						--	0.03959	--	--	--	--	49995.1	-0.58388
								657.464	12.1474			--	--						--	0.03959	--	--	--	--	49995.1	-0.58388
								658.469	12.1246			--	--						--	0.03959	--	--	--	--	49995.1	-0.58388
								659.475	12.1019			--	--						--	0.03959	--	--	--	--	49995.1	-0.58388
								660.481	12.0793			--	--						--	0.03959	--	--	--	--	49995.1	-0.58388
								661.487	12.0568			--	--						--	0.03959	--	--	--	--	49995.1	-0.58388
								662.493	12.0344			--	--						--	0.03959	--	--	--	--	49995.1	-0.58388
								663.498	12.0121			--	--						--	0.03959	--	--	--	--	49995.1	-0.58388
								664.504	11.9899			--	--						--	0.03959	--	--	--	--	49995.1	-0.58388
								665.51	11.9677			--	--						--	0.03959	--	--	--	--	49995.1	-0.58388
								666.516	11.9457			--	--						--	0.03959	--	--	--	--	49995.1	-0.58388
								667.522	11.9238			--	--						--	0.03959	--	--	--	--	49995.1	-0.58388
								668.527	11.902			--	--						--	0.03959	--	--	--	--	49995.1	-0.58388
								669.533	11.8802			--	--						--	0.03959	--	--	--	--	49995.1	-0.58388
								670.539	11.8586			--	--						--	0.03959	--	--	--	--	49995.1	-0.58388
								671.545	11.837			--	--						--	0.03959	--	--	--	--	49995.1	-0.58388
								672.551	11.8156			--	--						--	0.03959	--	--	--	--	49995.1	-0.58388
								673.556	11.7942			--	--						--	0.03959	--	--	--	--	49995.1	-0.58388
								674.562	11.7729			--	--						--	0.03959	--	--	--	--	49995.1	-0.58388
								675.568	11.7517			--	--						--	0.03959	--	--	--	--	49995.1	-0.58388
								676.574	11.7307			--	--						--	0.03959	--	--	--	--	49995.1	-0.58388
								677.58	11.7097			--	--						--	0.03959	--	--	--	--	49995.1	-0.58388
								678.585	11.6887			--	--						--	0.03959	--	--	--	--	49995.1	-0.58388
								679.591	11.6679			--	--						--	0.03959	--	--	--	--	49995.1	-0.58388
								680.597	11.6472			--	--						--	0.03959	--	--	--	--	49995.1	-0.58388
								681.603	11.6265			--	--						--	0.03959	--	--	--	--	49995.1	-0.58388
								682.609	11.606			--	--						--	0.03959	--	--	--	--	49995.1	-0.58388
								683.614	11.5855			--	--						--	0.03959	--	--	--	--	49995.1	-0.58388
								684.62	11.5651			--	--						--	0.03959	--	--	--	--	49995.1	-0.58388
								685.626	11.5448			--	--						--	0.03959	--	--	--	--	49995.1	-0.58388
								686.632	11.5246			--	--						--	0.03959	--	--	--	--	49995.1	-0.58388
								687.638	11.5045			--	--						--	0.03959	--	--	--	--	49995.1	-0.58388
								688.643	11.4845			--	--						--	0.03959	--	--	--	--	49995.1	-0.58388
								689.649	11.4645			--	--						--	0.03959	--	--	--	--	49995.1	-0.58388
								690.655	11.4446			--	--						--	0.03959	--	--	--	--	49995.1	-0.58388
								691.661	11.4249			--	--						--	0.03959	--	--	--	--	49995.1	-0.58388
								692.667	11.4051			--	--						--	0.03959	--	--	--	--	49995.1	-0.58388
								693.672	11.3855			--	--						--	0.03959	--	--	--	--	49995.1	-0.58388
								694.678	11.366			--	--						--	0.03959	--	--	--	--	49995.1	-0.58388
								695.684	11.3465			--	--						--	0.03959	--	--	--	--	49995.1	-0.58388
								696.69	11.3272			--	--						--	0.03959	--	--	--	--	49995.1	-0.58388
								697.696	11.3079			--	--						--	0.03959	--	--	--	--	49995.1	-0.58388
								698.701	11.2887			--	--						--	0.03959	--	--	--	--	49995.1	-0.58388
								699.707	11.2695			--	--						--	0.03959	--	--	--	--	49995.1	-0.58388
								700.713	11.2505			--	--						--	0.03959	--	--	--	--	49995.1	-0.58388
								701.719	11.2315			--	--						--	0.03959	--	--	--	--	49995.1	-0.58388
								702.725	11.2126			--	--						--	0.03959	--	--	--	--	49995.1	-0.58388
								703.73	11.1938			--	--						--	0.03959	--	--	--	--	49995.1	-0.58388
								704.736	11.175			--	--						--	0.03959	--	--	--	--	49995.1	-0.58388
								705.742	11.1564			--	--						--	0.03959	--	--	--	--	49995.1	-0.58388
								706.748	11.1378			--	--						--	0.03959	--	--	--	--	49995.1	-0.58388
								707.754	11.1193			--	--						--	0.03959	--	--	--	--	49995.1	-0.58388
								708.759	11.1009			--	--						--	0.03959	--	--	--	--	49995.1	-0.58388
								709.765	11.0825			--	--						--	0.03959	--	--	--	--	49995.1	-0.58388
								710.771	11.0642			--	--						--	0.03959	--	--	--	--	49995.1	-0.58388
								711.777	11.046			--	--						--	0.03959	--	--	--	--	49995.1	-0.58388
								712.783	11.0279			--	--						--	0.03959	--	--	--	--	49995.1	-0.58388
								713.788	11.0098			--	--						--	0.03959	--	--	--	--	49995.1	-0.58388
								714.794	10.9919			--	--						--	0.03959	--	--	--	--	49995.1	-0.58388
								715.8	10.974			--	--						--	0.03959	--	--	--	--	49995.1	-0.58388
								716.806	10.9561			--	--						--	0.03959	--	--	--	--	49995.1	-0.58388
								717.812	10.9384			--	--						--	0.03959	--	--	--	--	49995.1	-0.58388
								718.817	10.9207			--	--						--	0.03959	--	--	--	--	49995.1	-0.58388
								719.823	10.903			--	--						--	0.03959	--	--	--	--	49995.1	-0.58388
								720.829	10.8855			--	--						--	0.03959	--	--	--	--	49995.1	-0.58388
								721.835	10.868			--	--						--	0.03959	--	--	--	--	49995.1	-0.58388
								722.841	10.8506			--	--						--	0.03959	--	--	--	--	49995.1	-0.58388
								723.846	10.8333			--	--						--	0.03959	--	--	--	--	49995.1	-0.58388
								724.852	10.816			--	--						--	0.03959	--	--	--	--	49995.1	-0.58388
								725.858	10.7988			--	--						--	0.03959	--	--	--	--	49995.1	-0.58388
								726.864	10.7817			--	--						--	0.03959	--	--	--	--	49995.1	-0.58388
								727.87	10.7647			--	--						--	0.03959	--	--	--	--	49995.1	-0.58388
								728.875	10.7477			--	--						--	0.03959	--	--	--	--	49995.1	-0.58388
								729.881	10.7308			--	--						--	0.03959	--	--	--	--	49995.1	-0.58388
								730.887	10.7139			--	--						--	0.03959	--	--	--	--	49995.1	-0.58388
								731.893	10.6971			--	--						--	0.03959	--	--	--	--	49995.1	-0.58388
								732.899	10.6804			--	--						--	0.03959	--	--	--	--	49995.1	-0.58388
								733.904	10.6638			--	--						--	0.03959	--	--	--	--	49995.1	-0.58388
								734.91	10.6472			--	--						--	0.03959	--	--	--	--	49995.1	-0.58388
								735.916	10.6307			--	--						--	0.03959	--	--	--	--	49995.1	-0.58388
								736.922	10.6142			--	--						--	0.03959	--	--	--	--	49995.1	-0.58388
								737.928	10.5978			--	--						--	0.03959	--	--	--	--	49995.1	-0.58388
								738.933	10.5815			--	--						--	0.03959	--	--	--	--	49995.1	-0.58388
								739.939	10.5652			--	--						--	0.03959	--	--	--	--	49995.1	-0.58388
								740.945	10.549			--	--						--	0.03959	--	--	--	--	49995.1	-0.58388
								741.951	10.5329			--	--						--	0.03959	--	--	--	--	49995.1	-0.58388
								742.957	10.5168			--	--										--	--
								743.962	10.5008			--	--										--	--
								744.968	10.4849			--	--										--	--
								745.974	10.469			--	--										--	--
								746.98	10.4532			--	--										--	--
								747.986	10.4375														--	--
								748.991	10.4218														--	--
								749.997	10.4061														--	--
								751.003	10.3906														--	--
								752.009	10.3751														--	--
								753.015	10.3596														--	--
								754.02	10.3442														--	--
								755.026	10.3289														--	--
								756.032	10.3136														--	--
								757.038	10.2984														--	--
								758.044	10.2833														--	--
								759.049	10.2682														--	--
								760.055	10.2531														--	--
								761.061	10.2382														--	--
								762.067	10.2233														--	--
								763.073	10.2084														--	--
								764.078	10.1936														--	--
								765.084	10.1788														--	--
								766.09	10.1641														--	--
								767.096	10.1495														--	--
								768.102	10.1349														--	--
								769.107	10.1204														--	--
								770.113	10.1059														--	--
								771.119	10.0915														--	--
								772.125	10.0771														--	--
								773.131	10.0628
								774.136	10.0486
								775.142	10.0344
								776.148	10.0202
								777.154	10.0061
								778.16	9.9921
								779.165	9.97811
								780.171	9.96417
								781.177	9.95029
								782.183	9.93645
								783.189	9.92267
								784.194	9.90894
								785.2	9.89526
								786.206	9.88163
								787.212	9.86805
								788.218	9.85452
								789.223	9.84104
								790.229	9.82761
								791.235	9.81423
								792.241	9.80089
								793.247	9.78761
								794.252	9.77437
								795.258	9.76119
								796.264	9.74805
								797.27	9.73496
								798.276	9.72191
								799.281	9.70891
								800.287	9.69596
								801.293	9.68306
								802.299	9.6702
								803.305	9.65739
								804.31	9.64463
								805.316	9.63191
								806.322	9.61923
								807.328	9.6066
								808.334	9.59402
								809.339	9.58148
								810.345	9.56899
								811.351	9.55654
								812.357	9.54413
								813.363	9.53177
								814.368	9.51945
								815.374	9.50717
								816.38	9.49494
								817.386	9.48275
								818.392	9.4706
								819.397	9.4585
								820.403	9.44644
								821.409	9.43442
								822.415	9.42244
								823.421	9.4105
								824.426	9.3986
								825.432	9.38675
								826.438	9.37494
								827.444	9.36316
								828.45	9.35143
								829.455	9.33974
								830.461	9.32808
								831.467	9.31647
								832.473	9.3049
								833.479	9.29337
								834.484	9.28187
								835.49	9.27042
								836.496	9.259
								837.502	9.24762
								838.508	9.23628
								839.513	9.22498
								840.519	9.21372
								841.525	9.20249
								842.531	9.1913
								843.537	9.18015
								844.542	9.16904
								845.548	9.15796
								846.554	9.14692
								847.56	9.13592
								848.566	9.12496
								849.571	9.11403
								850.577	9.10313
								851.583	9.09227
								852.589	9.08145
								853.595	9.07066
								854.6	9.05991
								855.606	9.0492
								856.612	9.03852
								857.618	9.02787
								858.624	9.01726
								859.629	9.00668
								860.635	8.99614
								861.641	8.98563
								862.647	8.97515
								863.653	8.96471
								864.658	8.9543
								865.664	8.94393
								866.67	8.93359
								867.676	8.92328
								868.682	8.913
								869.687	8.90276
								870.693	8.89255
								871.699	8.88237
								872.705	8.87222
								873.711	8.86211
								874.716	8.85203
								875.722	8.84198
								876.728	8.83196
								877.734	8.82197
								878.74	8.81202
								879.745	8.80209
								880.751	8.7922
								881.757	8.78233
								882.763	8.7725
								883.769	8.7627
								884.774	8.75293
								885.78	8.74318
								886.786	8.73347
								887.792	8.72379
								888.798	8.71414
								889.803	8.70451
								890.809	8.69492
								891.815	8.68536
								892.821	8.67582
								893.827	8.66631
								894.832	8.65684
								895.838	8.64739
								896.844	8.63797
								897.85	8.62857
								898.856	8.61921
								899.861	8.60987
								900.867	8.60057
								901.873	8.59129
								902.879	8.58203
								903.885	8.57281
								904.89	8.56361
								905.896	8.55444
								906.902	8.54529
								907.908	8.53618
								908.914	8.52709
								909.919	8.51802
								910.925	8.50899
								911.931	8.49998
								912.937	8.49099
								913.943	8.48203
								914.948	8.4731
								915.954	8.46419
								916.96	8.45531
								917.966	8.44646
								918.972	8.43763
								919.977	8.42882
								920.983	8.42004
								921.989	8.41129
								922.995	8.40256
								924.001	8.39386
								925.006	8.38518
								926.012	8.37652
								927.018	8.36789
								928.024	8.35929
								929.03	8.3507
								930.035	8.34215
								931.041	8.33361
								932.047	8.3251
								933.053	8.31662
								934.059	8.30815
								935.064	8.29971
								936.07	8.2913
								937.076	8.28291
								938.082	8.27454
								939.088	8.26619
								940.093	8.25787
								941.099	8.24957
								942.105	8.24129
								943.111	8.23303
								944.117	8.2248
								945.122	8.21659
								946.128	8.2084
								947.134	8.20023
								948.14	8.19209
								949.146	8.18397
								950.151	8.17587
								951.157	8.16779
								952.163	8.15973
								953.169	8.1517
								954.175	8.14368
								955.18	8.13569
								956.186	8.12772
								957.192	8.11977
								958.198	8.11184
								959.204	8.10393
								960.209	8.09604
								961.215	8.08817
								962.221	8.08033
								963.227	8.0725
								964.233	8.06469
								965.238	8.05691
								966.244	8.04914
								967.25	8.0414
								968.256	8.03367
								969.262	8.02596
								970.267	8.01828
								971.273	8.01061
								972.279	8.00296
								973.285	7.99534
								974.291	7.98773
								975.296	7.98014
								976.302	7.97257
								977.308	7.96502
								978.314	7.95749
								979.32	7.94998
								980.325	7.94248
								981.331	7.93501
								982.337	7.92755
								983.343	7.92011
								984.349	7.91269
								985.354	7.90529
								986.36	7.89791
								987.366	7.89055
								988.372	7.8832
								989.378	7.87587
								990.383	7.86856
								991.389	7.86127
								992.395	7.85399
								993.401	7.84674
								994.407	7.8395
								995.412	7.83228
								996.418	7.82507
								997.424	7.81788
								998.43	7.81071
								999.436	7.80356
								1000.44	7.79643
								1001.45	7.78931
								1002.45	7.78221
								1003.46	7.77512
								1004.46	7.76805
								1005.47	7.761
								1006.48	7.75397
								1007.48	7.74695
								1008.49	7.73995
								1009.49	7.73296
								1010.5	7.72599
								1011.51	7.71904
								1012.51	7.7121
								1013.52	7.70518
								1014.52	7.69828
								1015.53	7.69139
								1016.53	7.68451
								1017.54	7.67766
								1018.55	7.67082
								1019.55	7.66399
								1020.56	7.65718
								1021.56	7.65038
								1022.57	7.6436
								1023.57	7.63684
								1024.58	7.63009
								1025.59	7.62336
								1026.59	7.61664
								1027.6	7.60994
								1028.6	7.60325
								1029.61	7.59657
								1030.62	7.58991
								1031.62	7.58327
								1032.63	7.57664
								1033.63	7.57003
								1034.64	7.56343
								1035.64	7.55684
								1036.65	7.55027
								1037.66	7.54371
								1038.66	7.53717
								1039.67	7.53064
								1040.67	7.52413
								1041.68	7.51763
								1042.68	7.51114
								1043.69	7.50467
								1044.7	7.49821
								1045.7	7.49176
								1046.71	7.48533
								1047.71	7.47892
								1048.72	7.47251
								1049.73	7.46612
								1050.73	7.45975
								1051.74	7.45338
								1052.74	7.44703
								1053.75	7.4407
								1054.75	7.43437
								1055.76	7.42807
								1056.77	7.42177
								1057.77	7.41549
								1058.78	7.40921
								1059.78	7.40296
								1060.79	7.39671
								1061.8	7.39048
								1062.8	7.38426
								1063.81	7.37806
								1064.81	7.37186
								1065.82	7.36568
								1066.82	7.35951
								1067.83	7.35336
								1068.84	7.34721
								1069.84	7.34108
								1070.85	7.33496
								1071.85	7.32886
								1072.86	7.32276
								1073.86	7.31668
								1074.87	7.31061
								1075.88	7.30455
								1076.88	7.29851
								1077.89	7.29248
								1078.89	7.28645
								1079.9	7.28044
								1080.91	7.27445
								1081.91	7.26846
								1082.92	7.26248
								1083.92	7.25652
								1084.93	7.25057
								1085.93	7.24463
								1086.94	7.2387
								1087.95	7.23278
								1088.95	7.22688
								1089.96	7.22098
								1090.96	7.2151
								1091.97	7.20923
								1092.97	7.20337
								1093.98	7.19752
								1094.99	7.19168
								1095.99	7.18585
								1097	7.18004
								1098	7.17423
								1099.01	7.16844
								1100.02	7.16265
								1101.02	7.15688
								1102.03	7.15112
								1103.03	7.14537
								1104.04	7.13963
								1105.04	7.1339
								1106.05	7.12818
								1107.06	7.12247
								1108.06	7.11677
								1109.07	7.11108
								1110.07	7.1054
								1111.08	7.09973
								1112.09	7.09408
								1113.09	7.08843
								1114.1	7.08279
								1115.1	7.07717
								1116.11	7.07155
								1117.11	7.06594
								1118.12	7.06035
								1119.13	7.05476
								1120.13	7.04919
								1121.14	7.04362
								1122.14	7.03806
								1123.15	7.03252
								1124.15	7.02698
								1125.16	7.02145
								1126.17	7.01593
								1127.17	7.01043
								1128.18	7.00493
								1129.18	6.99944
								1130.19	6.99396
								1131.2	6.98849
								1132.2	6.98303
								1133.21	6.97758
								1134.21	6.97214
								1135.22	6.96671
								1136.22	6.96128
								1137.23	6.95587
								1138.24	6.95046
								1139.24	6.94507
								1140.25	6.93968
								1141.25	6.93431
								1142.26	6.92894
								1143.27	6.92358
								1144.27	6.91823
								1145.28	6.91289
								1146.28	6.90756
								1147.29	6.90223
								1148.29	6.89692
								1149.3	6.89161
								1150.31	6.88632
								1151.31	6.88103
								1152.32	6.87575
								1153.32	6.87048
								1154.33	6.86522
								1155.33	6.85996
								1156.34	6.85472
								1157.35	6.84948
								1158.35	6.84425
								1159.36	6.83904
								1160.36	6.83382
								1161.37	6.82862
								1162.38	6.82343
								1163.38	6.81824
								1164.39	6.81306
								1165.39	6.80789
								1166.4	6.80273
								1167.4	6.79758
								1168.41	6.79244
								1169.42	6.7873
								1170.42	6.78217
								1171.43	6.77705
								1172.43	6.77194
								1173.44	6.76683
								1174.44	6.76174
								1175.45	6.75665
								1176.46	6.75157
								1177.46	6.74649
								1178.47	6.74143
								1179.47	6.73637
								1180.48	6.73132
								1181.49	6.72628
								1182.49	6.72125
								1183.5	6.71622
								1184.5	6.7112
								1185.51	6.70619
								1186.51	6.70119
								1187.52	6.69619
								1188.53	6.6912
								1189.53	6.68622
								1190.54	6.68125
								1191.54	6.67628
								1192.55	6.67132
								1193.56	6.66637
								1194.56	6.66143
								1195.57	6.65649
								1196.57	6.65156
								1197.58	6.64664
								1198.58	6.64172
								1199.59	6.63682
								1200.6	6.63191
								1201.6	6.62702
								1202.61	6.62214
								1203.61	6.61726
								1204.62	6.61238
								1205.62	6.60752
								1206.63	6.60266
								1207.64	6.59781
								1208.64	6.59297
								1209.65	6.58813
								1210.65	6.5833
								1211.66	6.57848
								1212.67	6.57366
								1213.67	6.56885
								1214.68	6.56405
								1215.68	6.55925
								1216.69	6.55446
								1217.69	6.54968
								1218.7	6.5449
								1219.71	6.54013
								1220.71	6.53537
								1221.72	6.53062
								1222.72	6.52587
								1223.73	6.52112
								1224.73	6.51639
								1225.74	6.51166
								1226.75	6.50694
								1227.75	6.50222
								1228.76	6.49751
								1229.76	6.49281
								1230.77	6.48811
								1231.78	6.48342
								1232.78	6.47873
								1233.79	6.47406
								1234.79	6.46938
								1235.8	6.46472
								1236.8	6.46006
								1237.81	6.45541
								1238.82	6.45076
								1239.82	6.44612
								1240.83	6.44149
								1241.83	6.43686
								1242.84	6.43224
								1243.85	6.42762
								1244.85	6.42301
								1245.86	6.41841
								1246.86	6.41381
								1247.87	6.40922
								1248.87	6.40463
								1249.88	6.40005
								1250.89	6.39548
								1251.89	6.39091
								1252.9	6.38635
								1253.9	6.38179
								1254.91	6.37724
								1255.91	6.3727
								1256.92	6.36816
								1257.93	6.36363
								1258.93	6.3591
								1259.94	6.35458
								1260.94	6.35007
								1261.95	6.34556
								1262.96	6.34105
								1263.96	6.33656
								1264.97	6.33206
								1265.97	6.32758
								1266.98	6.3231
								1267.98	6.31862
								1268.99	6.31415
								1270	6.30969
								1271	6.30523
								1272.01	6.30078
								1273.01	6.29633
								1274.02	6.29189
								1275.02	6.28745
								1276.03	6.28302
								1277.04	6.27859
								1278.04	6.27417
								1279.05	6.26976
								1280.05	6.26535
								1281.06	6.26095
								1282.07	6.25655
								1283.07	6.25215
								1284.08	6.24777
								1285.08	6.24338
								1286.09	6.23901
								1287.09	6.23463
								1288.1	6.23027
								1289.11	6.22591
								1290.11	6.22155
								1291.12	6.2172
								1292.12	6.21285
								1293.13	6.20851
								1294.13	6.20418
								1295.14	6.19985
								1296.15	6.19552
								1297.15	6.1912
								1298.16	6.18689
								1299.16	6.18258
								1300.17	6.17827
								1301.18	6.17397
								1302.18	6.16968
								1303.19	6.16539
								1304.19	6.1611
								1305.2	6.15682
								1306.2	6.15255
								1307.21	6.14828
								1308.22	6.14401
								1309.22	6.13975
								1310.23	6.1355
								1311.23	6.13125
								1312.24	6.127
								1313.25	6.12276
								1314.25	6.11852
								1315.26	6.11429
								1316.26	6.11007
								1317.27	6.10585
								1318.27	6.10163
								1319.28	6.09742
								1320.29	6.09321
								1321.29	6.08901
								1322.3	6.08481
								1323.3	6.08062
								1324.31	6.07643
								1325.31	6.07224
								1326.32	6.06807
								1327.33	6.06389
								1328.33	6.05972
								1329.34	6.05556
								1330.34	6.0514
								1331.35	6.04724
								1332.36	6.04309
								1333.36	6.03894
								1334.37	6.0348
								1335.37	6.03066
								1336.38	6.02653
								1337.38	6.0224
								1338.39	6.01827
								1339.4	6.01416
								1340.4	6.01004
								1341.41	6.00593
								1342.41	6.00182
								1343.42	5.99772
								1344.42	5.99362
								1345.43	5.98953
								1346.44	5.98544
								1347.44	5.98136
								1348.45	5.97728
								1349.45	5.9732
								1350.46	5.96913
								1351.47	5.96506
								1352.47	5.961
								1353.48	5.95694
								1354.48	5.95289
								1355.49	5.94884
								1356.49	5.94479
								1357.5	5.94075
								1358.51	5.93671
								1359.51	5.93268
								1360.52	5.92865
								1361.52	5.92463
								1362.53	5.92061
								1363.54	5.91659
								1364.54	5.91258
								1365.55	5.90857
								1366.55	5.90456
								1367.56	5.90057
								1368.56	5.89657
								1369.57	5.89258
								1370.58	5.88859
								1371.58	5.88461
								1372.59	5.88063
								1373.59	5.87665
								1374.6	5.87268
								1375.6	5.86871
								1376.61	5.86475
								1377.62	5.86079
								1378.62	5.85684
								1379.63	5.85289
								1380.63	5.84894
								1381.64	5.845
								1382.65	5.84106
								1383.65	5.83712
								1384.66	5.83319
								1385.66	5.82926
								1386.67	5.82534
								1387.67	5.82142
								1388.68	5.8175
								1389.69	5.81359
								1390.69	5.80968
								1391.7	5.80578
								1392.7	5.80188
								1393.71	5.79798
								1394.71	5.79409
								1395.72	5.7902
								1396.73	5.78632
								1397.73	5.78244
								1398.74	5.77856
								1399.74	5.77469
								1400.75	5.77082
								1401.76	5.76695
								1402.76	5.76309
								1403.77	5.75923
								1404.77	5.75537
								1405.78	5.75152
								1406.78	5.74768
								1407.79	5.74383
								1408.8	5.73999
								1409.8	5.73616
								1410.81	5.73232
								1411.81	5.72849
								1412.82	5.72467
								1413.83	5.72085
								1414.83	5.71703
								1415.84	5.71321
								1416.84	5.7094
								1417.85	5.7056
								1418.85	5.70179
								1419.86	5.69799
								1420.87	5.6942
								1421.87	5.6904
								1422.88	5.68661
								1423.88	5.68283
								1424.89	5.67905
								1425.89	5.67527
								1426.9	5.67149
								1427.91	5.66772
								1428.91	5.66395
								1429.92	5.66019
								1430.92	5.65643
								1431.93	5.65267
								1432.94	5.64892
								1433.94	5.64517
								1434.95	5.64142
								1435.95	5.63767
								1436.96	5.63393
								1437.96	5.6302
								1438.97	5.62646
								1439.98	5.62273
								1440.98	5.61901
								1441.99	5.61528
								1442.99	5.61156
								1444	5.60785
								1445.01	5.60413
								1446.01	5.60042
								1447.02	5.59672
								1448.02	5.59302
								1449.03	5.58932
								1450.03	5.58562
								1451.04	5.58193
								1452.05	5.57824
								1453.05	5.57455
								1454.06	5.57087
								1455.06	5.56719
								1456.07	5.56351
								1457.07	5.55984
								1458.08	5.55617
								1459.09	5.5525
								1460.09	5.54884
								1461.1	5.54518
								1462.1	5.54152
								1463.11	5.53787
								1464.12	5.53422
								1465.12	5.53057
								1466.13	5.52693
								1467.13	5.52329
								1468.14	5.51965
								1469.14	5.51601
								1470.15	5.51238
								1471.16	5.50876
								1472.16	5.50513
								1473.17	5.50151
								1474.17	5.49789
								1475.18	5.49428
								1476.18	5.49066
								1477.19	5.48705
								1478.2	5.48345
								1479.2	5.47985
								1480.21	5.47625
								1481.21	5.47265
								1482.22	5.46906
								1483.23	5.46547
								1484.23	5.46188
								1485.24	5.45829
								1486.24	5.45471
								1487.25	5.45114
								1488.25	5.44756
								1489.26	5.44399
								1490.27	5.44042
								1491.27	5.43685
								1492.28	5.43329
								1493.28	5.42973
								1494.29	5.42618
								1495.3	5.42262
								1496.3	5.41907
								1497.31	5.41552
								1498.31	5.41198
								1499.32	5.40844
								1500.32	5.4049
								1501.33	5.40136
								1502.34	5.39783
								1503.34	5.3943
								1504.35	5.39077
								1505.35	5.38725
								1506.36	5.38373
								1507.36	5.38021
								1508.37	5.3767
								1509.38	5.37319
								1510.38	5.36968
								1511.39	5.36617
								1512.39	5.36267
								1513.4	5.35917
								1514.41	5.35567
								1515.41	5.35218
								1516.42	5.34868
								1517.42	5.34519
								1518.43	5.34171
								1519.43	5.33823
								1520.44	5.33475
								1521.45	5.33127
								1522.45	5.32779
								1523.46	5.32432
								1524.46	5.32085
								1525.47	5.31739
								1526.47	5.31393
								1527.48	5.31047
								1528.49	5.30701
								1529.49	5.30355
								1530.5	5.3001
								1531.5	5.29665
								1532.51	5.29321
								1533.52	5.28976
								1534.52	5.28632
								1535.53	5.28289
								1536.53	5.27945
								1537.54	5.27602
								1538.54	5.27259
								1539.55	5.26916
								1540.56	5.26574
								1541.56	5.26232
								1542.57	5.2589
								1543.57	5.25549
								1544.58	5.25207
								1545.59	5.24866
								1546.59	5.24526
								1547.6	5.24185
								1548.6	5.23845
								1549.61	5.23505
								1550.61	5.23165
								1551.62	5.22826
								1552.63	5.22487
								1553.63	5.22148
								1554.64	5.2181
								1555.64	5.21471
								1556.65	5.21133
								1557.65	5.20795
								1558.66	5.20458
								1559.67	5.20121
								1560.67	5.19784
								1561.68	5.19447
								1562.68	5.19111
								1563.69	5.18775
								1564.7	5.18439
								1565.7	5.18103
								1566.71	5.17768
								1567.71	5.17433
								1568.72	5.17098
								1569.72	5.16763
								1570.73	5.16429
								1571.74	5.16095
								1572.74	5.15761
								1573.75	5.15428
								1574.75	5.15094
								1575.76	5.14761
								1576.76	5.14428
								1577.77	5.14096
								1578.78	5.13764
								1579.78	5.13432
								1580.79	5.131
								1581.79	5.12769
								1582.8	5.12437
								1583.81	5.12106
								1584.81	5.11776
								1585.82	5.11445
								1586.82	5.11115
								1587.83	5.10785
								1588.83	5.10456
								1589.84	5.10126
								1590.85	5.09797
								1591.85	5.09468
								1592.86	5.09139
								1593.86	5.08811
								1594.87	5.08483
								1595.88	5.08155
								1596.88	5.07827
								1597.89	5.075
								1598.89	5.07173
								1599.9	5.06846
								1600.9	5.06519
								1601.91	5.06193
								1602.92	5.05867
								1603.92	5.05541
								1604.93	5.05215
								1605.93	5.0489
								1606.94	5.04564
								1607.94	5.04239
								1608.95	5.03915
								1609.96	5.0359
								1610.96	5.03266
								1611.97	5.02942
								1612.97	5.02619
								1613.98	5.02295
								1614.99	5.01972
								1615.99	5.01649
								1617	5.01326
								1618	5.01004
								1619.01	5.00681
								1620.01	5.00359
								1621.02	5.00038
								1622.03	4.99716
								1623.03	4.99395
								1624.04	4.99074
								1625.04	4.98753
								1626.05	4.98432
								1627.05	4.98112
								1628.06	4.97792
								1629.07	4.97472
								1630.07	4.97153
								1631.08	4.96833
								1632.08	4.96514
								1633.09	4.96195
								1634.1	4.95877
								1635.1	4.95558
								1636.11	4.9524
								1637.11	4.94922
								1638.12	4.94604
								1639.12	4.94287
								1640.13	4.9397
								1641.14	4.93653
								1642.14	4.93336
								1643.15	4.93019
								1644.15	4.92703
								1645.16	4.92387
								1646.16	4.92071
								1647.17	4.91755
								1648.18	4.9144
								1649.18	4.91125
								1650.19	4.9081
								1651.19	4.90495
								1652.2	4.90181
								1653.21	4.89867
								1654.21	4.89553
								1655.22	4.89239
								1656.22	4.88925
								1657.23	4.88612
								1658.23	4.88299
								1659.24	4.87986
								1660.25	4.87674
								1661.25	4.87361
								1662.26	4.87049
								1663.26	4.86737
								1664.27	4.86425
								1665.28	4.86114
								1666.28	4.85803
								1667.29	4.85492
								1668.29	4.85181
								1669.3	4.8487
								1670.3	4.8456
								1671.31	4.8425
								1672.32	4.8394
								1673.32	4.8363
								1674.33	4.83321
								1675.33	4.83011
								1676.34	4.82702
								1677.34	4.82394
								1678.35	4.82085
								1679.36	4.81777
								1680.36	4.81468
								1681.37	4.81161
								1682.37	4.80853
								1683.38	4.80545
								1684.39	4.80238
								1685.39	4.79931
								1686.4	4.79624
								1687.4	4.79318
								1688.41	4.79011
								1689.41	4.78705
								1690.42	4.78399
								1691.43	4.78094
								1692.43	4.77788
								1693.44	4.77483
								1694.44	4.77178
								1695.45	4.76873
								1696.45	4.76568
								1697.46	4.76264
								1698.47	4.7596
								1699.47	4.75656
								1700.48	4.75352
								1701.48	4.75049
								1702.49	4.74745
								1703.5	4.74442
								1704.5	4.74139
								1705.51	4.73837
								1706.51	4.73534
								1707.52	4.73232
								1708.52	4.7293
								1709.53	4.72628
								1710.54	4.72326
								1711.54	4.72025
								1712.55	4.71724
								1713.55	4.71423
								1714.56	4.71122
								1715.57	4.70822
								1716.57	4.70521
								1717.58	4.70221
								1718.58	4.69921
								1719.59	4.69621
								1720.59	4.69322
[truncated: 48,003 more rows]

## Sheet: Figure 3
FSRS Data									Raman Calculation						Raw FSRS Data of 3GM in ACN with 560nm Raman(after baseline correction and bleach filling)
GSR		ESR560		ESR560+GSR		ESR650			Stable		Metastable					0.2ps	0.3ps	0.4ps	0.5ps	06ps	0.7ps	1ps	2ps	4ps	5ps	7ps	10ps	70ps	100ps	500ps	1ns	Stable	Metastable
96.4154	0.06196	96.4154	0.05896	96.4154	0.05147	132.343	0.05522		20.179	1.79304e-08	14.4355	1.59333e-07			252.272	9.326e-05	0.00012844	7.12e-05	6.912e-05	9.504e-05	0.00011536	0.00010284	0.00011184	0.0001998	0.00013146	0.00013028	0.00010166	1.75545e-05	2.01364e-05	2.55455e-06	2.05364e-05	-2.09941e-05	0.03576
98.9511	0.06198	98.9511	0.05905	98.9511	0.05156	134.211	0.05512		22.8637	4.15971e-07	29.1545	1.90816e-07			254.763	8.946e-05	0.00013004	7.366e-05	7.532e-05	6.182e-05	9.572e-05	9.464e-05	9.948e-05	0.00018414	0.0001195	0.0001182	9.718e-05	2.33545e-05	2.20545e-05	5.90909e-06	2.65e-05	-1.16154e-05	0.03575
101.486	0.062	101.486	0.05897	101.486	0.0515	136.078	0.05545		36.6801	2.66063e-07	32.49	4.84344e-07			257.254	0.00012434	0.0001416	8.584e-05	9.342e-05	7.342e-05	8.316e-05	7.852e-05	9.234e-05	0.0001486	0.00010734	8.818e-05	8.486e-05	1.87182e-05	1.96e-05	-2.81818e-07	2.29182e-05	-2.44339e-06	0.03575
104.02	0.06194	104.02	0.05904	104.02	0.05154	137.945	0.05536		44.7902	7.88732e-08	35.4133	1.06638e-07			259.744	0.00016792	0.00017534	9.896e-05	9.862e-05	6.758e-05	7.318e-05	5.552e-05	6.22e-05	0.00010398	6.356e-05	5.42e-05	5.308e-05	1.39182e-05	1.71091e-05	2.61818e-06	2.31545e-05	-3.16434e-05	0.03576
106.554	0.06192	106.554	0.05907	106.554	0.05155	139.811	0.05532		45.3134	1.19062e-07	50.4107	3.43644e-08			262.233	0.00024852	0.00021238	0.00013952	0.00013284	8.986e-05	8.508e-05	5.464e-05	4.742e-05	7.6e-05	4.552e-05	3.246e-05	3.328e-05	1.06e-05	1.69091e-05	5.63636e-07	2.87727e-05	-4.1612e-05	0.03577
109.087	0.06201	109.087	0.05915	109.087	0.05169	141.677	0.05534		51.9483	9.51987e-08	52.4734	7.682e-08			264.722	0.00030448	0.00026084	0.0001462	0.00015422	9.63e-05	0.00010226	5.896e-05	2.82e-05	5.206e-05	2.636e-05	1.946e-05	1.192e-05	8.9e-06	1.69545e-05	3.70909e-06	2.44182e-05	6.05226e-06	0.03577
111.619	0.06217	111.619	0.05908	111.619	0.0517	143.542	0.05548		77.6201	1.16581e-07	64.3833	7.89044e-08			267.21	0.00037304	0.0002932	0.0001543	0.00017266	0.00014544	0.00011762	7.362e-05	3.872e-05	6.516e-05	2.212e-05	1.814e-05	7.02e-06	4.29091e-06	1.44273e-05	-1.25455e-06	2.24727e-05	8.34961e-05	0.03577
114.15	0.06219	114.15	0.05909	114.15	0.05172	145.407	0.05531		92.3507	1.08889e-07	75.7307	6.49778e-08			269.697	0.0003861	0.0002715	0.00016198	0.0001664	0.00012964	0.00011194	7.906e-05	2.554e-05	7.2e-05	7.28e-06	2.27e-05	9.72e-06	5.24545e-06	1.40909e-05	-7.18182e-07	1.96909e-05	9.48597e-05	0.03576
116.681	0.06214	116.681	0.0591	116.681	0.05171	147.272	0.05524		97.6867	1.0119e-07	82.8887	1.00558e-07			272.183	0.00036378	0.00024888	0.00016104	0.00015776	0.00012966	0.00011016	9.454e-05	4.842e-05	9.932e-05	2.15e-05	3.474e-05	1.774e-05	1.35364e-05	7.63636e-06	1.8e-06	1.57364e-05	6.89388e-05	0.03576
119.211	0.06209	119.211	0.05919	119.211	0.05176	149.136	0.05539		101.88	2.81594e-08	102.84	1.71824e-07			274.669	0.00028758	0.00020638	0.0001142	0.00012322	0.00010776	8.046e-05	8.212e-05	5.5e-05	0.00011658	4.048e-05	6.238e-05	3.304e-05	2.41364e-05	7.66364e-06	6.28182e-06	2.24273e-05	4.31994e-05	0.03576
121.74	0.06205	121.74	0.05911	121.74	0.05167	151	0.05549		112.657	4.99327e-08	115.176	4.35778e-08			277.154	0.00024448	0.00017138	0.00010514	0.00012266	9.206e-05	6.902e-05	7.606e-05	8.794e-05	0.00014884	7.738e-05	0.0001047	6.584e-05	2.77727e-05	8.69091e-06	7.1e-06	2.67091e-05	2.70965e-05	0.03576
124.268	0.06193	124.268	0.0592	124.268	0.05169	152.863	0.05566		131.187	1.5611e-07	132.523	6.32267e-08			279.639	0.00019654	0.00013492	8.624e-05	0.00011194	6.392e-05	5.904e-05	6.318e-05	9.526e-05	0.00016746	0.0001056	0.00013946	9.91e-05	2.68364e-05	4.7e-06	1.76636e-05	3.62636e-05	-3.69818e-05	0.03577
126.796	0.06188	126.796	0.05918	126.796	0.05165	154.725	0.05547		134.583	6.36004e-08	136.349	5.9998e-07			282.122	0.0001981	0.00015968	8.236e-05	0.00011412	7.45e-05	7.374e-05	6.882e-05	0.00012858	0.00019822	0.00014328	0.00016296	0.00013164	3.16364e-05	1.23636e-05	2.52091e-05	3.89e-05	-6.06424e-05	0.03577
129.323	0.06194	129.323	0.0592	129.323	0.05169	156.588	0.05534		142.726	1.80092e-07	144.883	1.45271e-07			284.605	0.00023348	0.00017628	8.032e-05	0.00012014	7.694e-05	7.63e-05	7.424e-05	0.00013178	0.00021088	0.00015898	0.00018964	0.0001521	4.05182e-05	1.71545e-05	3.03909e-05	4.48636e-05	-3.04531e-05	0.03578
131.85	0.06209	131.85	0.05923	131.85	0.05181	158.45	0.05552		161.675	2.16768e-08	146.192	1.22171e-07			287.088	0.00028256	0.00020376	0.00010398	0.00013444	8.626e-05	7.594e-05	6.904e-05	0.00011344	0.0002068	0.00015864	0.00018234	0.0001634	5.19455e-05	2.64182e-05	3.51818e-05	4.98727e-05	4.39986e-05	0.03578
134.375	0.06219	134.375	0.05928	134.375	0.05191	160.311	0.05543		165.411	2.31257e-07	162.227	1.07869e-07			289.569	0.00032154	0.00021198	0.00010094	0.00013246	8.172e-05	6.584e-05	5.236e-05	8.036e-05	0.00018254	0.00013568	0.00017842	0.00017104	5.63545e-05	2.55455e-05	3.63091e-05	4.43909e-05	9.35073e-05	0.03578
136.9	0.06225	136.9	0.05924	136.9	0.0519	162.172	0.05542		184.509	6.99865e-08	179.005	3.29691e-07			292.05	0.00036906	0.00024272	0.00011838	0.00013094	7.562e-05	5.818e-05	4.81e-05	5.966e-05	0.00015262	0.00011036	0.00016404	0.00015488	6.18636e-05	2.48182e-05	3.77727e-05	4.50455e-05	0.000123834	0.03578
139.424	0.06216	139.424	0.05931	139.424	0.05192	164.032	0.05562		186.455	2.03513e-07	196.121	8.02533e-08			294.53	0.0003989	0.0002549	0.00014068	0.00013384	8.752e-05	5.638e-05	3.94e-05	3.58e-05	0.00013098	9.952e-05	0.0001592	0.00013642	6.55636e-05	2.09091e-05	4.04e-05	4.23e-05	7.88455e-05	0.03579
141.948	0.06196	141.948	0.05925	141.948	0.05176	165.892	0.05573		194.185	5.29697e-08	202.547	4.5272e-07			297.01	0.000454	0.00028506	0.00017014	0.00014126	0.0001013	6.224e-05	3.996e-05	3.612e-05	0.00012466	8.488e-05	0.00014902	0.00012748	6.49364e-05	1.69818e-05	3.7e-05	4.62e-05	-2.15818e-05	0.0358
144.47	0.06181	144.47	0.05922	144.47	0.05165	167.752	0.05558		203.085	8.11964e-08	219.687	3.23089e-08			299.488	0.00051524	0.00033488	0.00020688	0.00017172	0.00012786	0.0001008	4.904e-05	5.854e-05	0.00013008	8.64e-05	0.00016094	0.00012674	5.52273e-05	1.38818e-05	2.63364e-05	4.20818e-05	-9.48208e-05	0.0358
146.992	0.06184	146.992	0.05925	146.992	0.0517	169.611	0.05556		207.854	2.65993e-09	240.287	1.76953e-07			301.966	0.00057638	0.00039044	0.00023526	0.00021374	0.0001679	0.00013282	6.752e-05	6.624e-05	0.00012668	9.474e-05	0.00014192	0.00011868	4.46545e-05	1.62182e-05	1.92636e-05	3.45545e-05	-7.99857e-05	0.03579
149.514	0.06197	149.514	0.0592	149.514	0.05171	171.469	0.05547		251.934	4.56723e-08	254.274	8.16367e-07			304.444	0.000653	0.00044884	0.0002934	0.00025822	0.00022108	0.0001702	8.982e-05	7.49e-05	0.00012516	0.00011368	0.0001278	0.00010266	4.01182e-05	1.06545e-05	1.67727e-05	3.05455e-05	-1.61508e-05	0.03578
152.034	0.06205	152.034	0.05924	152.034	0.0518	173.328	0.05567		264.152	4.75084e-08	258.243	2.41985e-06			306.92	0.00074638	0.00050296	0.0003399	0.00030752	0.00025354	0.00019502	0.00011186	7.41e-05	0.0001188	9.714e-05	0.0001034	8.46e-05	3.97364e-05	7.60909e-06	1.34636e-05	3.05364e-05	2.36508e-05	0.03577
154.554	0.0621	154.554	0.05922	154.554	0.0518	175.185	0.05569		266.538	9.92669e-07	276.368	8.98911e-08			309.396	0.0008237	0.0005702	0.00038028	0.0003753	0.00030106	0.0002391	0.00013154	7.792e-05	0.00010182	9.35e-05	0.0001065	7.944e-05	3.83909e-05	2.74545e-06	7.76364e-06	2.82182e-05	4.92042e-05	0.03576
157.073	0.06208	157.073	0.05923	157.073	0.0518	177.043	0.05584		280.344	4.40673e-08	281.593	2.40955e-06			311.872	0.00091804	0.00061802	0.00041698	0.00041518	0.00033448	0.000261	0.00015494	5.508e-05	8.394e-05	7.912e-05	8.194e-05	6.01e-05	3.52636e-05	6.09091e-06	9.02727e-06	2.22545e-05	4.101e-05	0.03574
159.592	0.06205	159.592	0.05924	159.592	0.0518	178.899	0.05575		287.621	4.66581e-07	295.651	1.14301e-06			314.346	0.00101	0.0006835	0.00047736	0.00045076	0.00037962	0.00029264	0.00018806	6.598e-05	9.58e-05	7.734e-05	8.68e-05	5.662e-05	3.83091e-05	-2.81818e-06	3.23636e-06	1.73818e-05	2.32193e-05	0.03573
162.109	0.06198	162.109	0.05924	162.109	0.05176	180.756	0.05567		291.877	3.82566e-07	297.237	1.1026e-07			316.82	0.00107	0.00071774	0.00048996	0.00047416	0.00039418	0.00031156	0.0002142	6.726e-05	9.35e-05	5.892e-05	8.142e-05	6.058e-05	3.82636e-05	1.66364e-06	1.01364e-05	2.34636e-05	-9.11825e-06	0.03572
164.626	0.06192	164.626	0.05937	164.626	0.05186	182.612	0.05564		323.568	3.21661e-08	332.72	9.63111e-08			319.293	0.00111	0.00074628	0.00050896	0.00048404	0.0004153	0.00033508	0.000227	8.53e-05	9.806e-05	5.82e-05	8.972e-05	6.186e-05	4.06818e-05	2.83636e-06	1.39636e-05	2.15182e-05	-3.94978e-05	0.03572
167.143	0.06189	167.143	0.05949	167.143	0.05196	184.467	0.05577		365.375	1.30415e-09	371.29	4.398e-08			321.766	0.00112	0.00074622	0.00052118	0.00047096	0.00040932	0.00032742	0.00022654	6.382e-05	0.0001009	6.154e-05	7.35e-05	6.048e-05	4.05091e-05	5.6e-06	2.01182e-05	2.82636e-05	-5.3083e-05	0.0357
169.658	0.062	169.658	0.05946	169.658	0.05199	186.322	0.05569		386.324	1.25306e-06	385.09	8.43907e-07			324.237	0.00111	0.00074524	0.00052466	0.00047928	0.00041286	0.00033534	0.0002357	7.622e-05	0.00011576	7.31e-05	8.312e-05	6.902e-05	4.10091e-05	8.21818e-06	2.63909e-05	2.94364e-05	-2.03155e-06	0.0357
172.173	0.06214	172.173	0.05949	172.173	0.0521	188.177	0.05553		393.535	1.6862e-08	392.127	9.30111e-08			326.709	0.00108	0.00071438	0.00051224	0.0004677	0.00039448	0.00033334	0.00022896	7.67e-05	0.00010872	7.072e-05	7.472e-05	6.276e-05	3.99545e-05	1.21455e-05	2.55545e-05	3.25818e-05	7.18698e-05	0.03571
174.687	0.0622	174.687	0.05951	174.687	0.05215	190.031	0.05549		408.294	1.87632e-08	400.777	4.77111e-09			329.179	0.00105	0.0006956	0.00049414	0.00043862	0.00039078	0.00032608	0.00021108	7.632e-05	0.00011706	6.396e-05	7.374e-05	6.712e-05	3.80182e-05	1.2e-05	3.12091e-05	3.93364e-05	0.000100466	0.03572
177.201	0.06208	177.201	0.05951	177.201	0.05209	191.884	0.05547		408.617	2.27304e-07	404.642	1.03198e-07			331.649	0.00099494	0.0006807	0.00046606	0.00042564	0.00037728	0.00032904	0.0001995	6.64e-05	0.00011598	6.992e-05	6.418e-05	8.224e-05	3.83455e-05	1.60909e-05	3.53e-05	4.26455e-05	4.06403e-05	0.03574
179.713	0.06194	179.713	0.0594	179.713	0.05189	193.737	0.05531		413.505	5.14366e-08	410.335	1.35531e-07			334.118	0.00097492	0.0006637	0.00045362	0.00042414	0.00036908	0.00032326	0.00020704	6.932e-05	0.0001095	6.624e-05	5.86e-05	7.282e-05	3.90636e-05	1.70364e-05	3.26909e-05	3.67636e-05	-3.0145e-05	0.03575
182.225	0.06191	182.225	0.05935	182.225	0.05183	195.59	0.0554		419.244	1.98413e-07	418.536	1.75069e-07			336.586	0.00095404	0.0006576	0.00044988	0.00041522	0.00035934	0.00031188	0.0002009	8.234e-05	0.00010494	6.23e-05	5.024e-05	7.828e-05	3.18455e-05	1.60091e-05	3.61e-05	3.69455e-05	-4.62684e-05	0.03577
184.736	0.06196	184.736	0.05938	184.736	0.05189	197.442	0.05539		425.838	8.01392e-08	422.842	1.39524e-07			339.054	0.00093078	0.00064878	0.00044124	0.00040924	0.0003524	0.00029524	0.0001914	7.576e-05	9.656e-05	5.036e-05	6.394e-05	8.278e-05	3.03727e-05	6.1e-06	3.93818e-05	4.1e-05	-2.15995e-05	0.03579
187.247	0.06201	187.247	0.0594	187.247	0.05194	199.294	0.05535		429.145	5.5771e-08	432.027	2.11982e-07			341.52	0.00092464	0.0006435	0.00046642	0.00040928	0.00034166	0.00029888	0.00018432	7.594e-05	9.92e-05	7.172e-05	6.104e-05	8.416e-05	2.44909e-05	1.01545e-05	4.3e-05	3.95364e-05	7.11973e-06	0.03579
189.757	0.06207	189.757	0.05931	189.757	0.05188	201.146	0.05521		448.344	4.97488e-07	452.332	9.39482e-07			343.987	0.00093134	0.00062066	0.00045776	0.0003853	0.0003327	0.00026822	0.0001768	5.534e-05	8.08e-05	5.776e-05	5.388e-05	6.976e-05	2.86182e-05	8.77273e-06	4.20364e-05	4.36545e-05	3.52564e-05	0.0358
192.266	0.06208	192.266	0.05928	192.266	0.05185	202.997	0.05522		458.755	1.26045e-07	454.717	4.69991e-07			346.452	0.00092568	0.00063148	0.00045678	0.000377	0.00034546	0.00027928	0.000163	6.448e-05	9.816e-05	5.158e-05	6.662e-05	8.294e-05	2.31182e-05	3.03636e-06	3.67182e-05	4.22364e-05	3.76404e-05	0.0358
194.774	0.06206	194.774	0.05928	194.774	0.05184	204.847	0.05518		461.137	1.97066e-07	467.535	4.62673e-06			348.917	0.00092346	0.00063094	0.00044796	0.00037244	0.00034356	0.00027954	0.00016418	5.192e-05	0.0001013	5.464e-05	6.394e-05	9.18e-05	2.99818e-05	-3.63636e-07	3.00636e-05	4.07273e-05	3.12618e-05	0.03582
197.282	0.06202	197.282	0.05923	197.282	0.05178	206.697	0.05515		485.895	1.29645e-07	483.059	5.40638e-07			351.381	0.00094298	0.00063018	0.00046492	0.00038768	0.00035546	0.0002936	0.00018516	6.518e-05	0.00011028	7.554e-05	6.256e-05	9.274e-05	2.57455e-05	-1.28182e-06	2.56364e-05	4.27818e-05	1.06467e-05	0.03582
199.789	0.06198	199.789	0.05917	199.789	0.05169	208.547	0.05548		509.341	3.31998e-07	492.521	5.12791e-07			353.845	0.00094752	0.00062968	0.00044362	0.0004003	0.00036836	0.00029656	0.00018876	5.244e-05	0.00010076	8.344e-05	7.712e-05	8.078e-05	2.62e-05	2.71818e-06	2.71727e-05	4.18182e-05	-8.13799e-06	0.03583
202.295	0.06202	202.295	0.05919	202.295	0.05173	210.396	0.0553		510.643	7.58923e-09	507.832	1.62089e-07			356.307	0.00095248	0.00064974	0.00046296	0.00043362	0.00037004	0.0003223	0.0002072	6.466e-05	0.00012226	9.846e-05	9.088e-05	0.00010362	3.33273e-05	6.92727e-06	2.50182e-05	3.42e-05	7.82035e-06	0.03583
204.801	0.06203	204.801	0.05913	204.801	0.05167	212.244	0.05546		513.654	6.58186e-07	508.205	1.2372e-07			358.769	0.00094876	0.00065268	0.0004729	0.00043132	0.00035986	0.00030812	0.00019958	6.644e-05	9.904e-05	0.00011244	9.258e-05	0.00010662	3.36818e-05	9.04545e-06	2.40545e-05	3.36e-05	1.50963e-05	0.03581
207.306	0.06208	207.306	0.05916	207.306	0.05173	214.093	0.05539		546.637	1.34792e-07	543.949	2.86071e-07			361.231	0.0009611	0.000654	0.00047542	0.00043578	0.0003646	0.00029892	0.00019504	7.758e-05	9.74e-05	0.00013224	0.00012326	0.00010316	3.60455e-05	1.22545e-05	2.42818e-05	3.30636e-05	3.86148e-05	0.0358
209.81	0.0621	209.81	0.05912	209.81	0.05171	215.94	0.05542		546.728	1.36655e-08	548.184	8.80098e-07			363.691	0.00094056	0.00065452	0.0004692	0.00042552	0.00035466	0.00028706	0.00017786	6.614e-05	9.92e-05	0.00012354	0.00012322	0.0001119	4.72e-05	1.49636e-05	2.14818e-05	3.21818e-05	5.07914e-05	0.03578
212.313	0.06212	212.313	0.05911	212.313	0.05171	217.788	0.05577		556.296	7.92418e-07	549.215	1.40946e-06			366.151	0.00091822	0.00065624	0.00047684	0.0004216	0.00035158	0.00026418	0.00018402	6.684e-05	9.382e-05	0.0001103	0.0001222	0.00012022	5.05091e-05	2.72091e-05	1.79909e-05	3.03091e-05	6.01871e-05	0.03578
214.816	0.06209	214.816	0.05919	214.816	0.05177	219.635	0.05584		561.939	1.27071e-08	557.59	1.84895e-06			368.611	0.00087828	0.00064148	0.00047876	0.00039854	0.0003459	0.00023894	0.00014216	6.848e-05	8.012e-05	0.0001175	0.00011658	0.0001111	5.13545e-05	2.64455e-05	1.65364e-05	3.30727e-05	4.40545e-05	0.03578
217.318	0.06204	217.318	0.05927	217.318	0.05183	221.481	0.05596		571.888	8.68462e-09	577.831	5.10338e-07			371.069	0.00083172	0.00061714	0.0004618	0.00038714	0.0003284	0.00024404	0.000159	5.768e-05	8.268e-05	0.00011368	9.976e-05	0.00010888	5.48818e-05	2.87455e-05	1.46636e-05	2.88455e-05	2.22671e-05	0.03577
219.819	0.06199	219.819	0.05936	219.819	0.05189	223.327	0.0561		597.453	2.61388e-06	590.122	1.51621e-06			373.527	0.0007801	0.00061002	0.00046222	0.00036524	0.00031852	0.0002608	0.0001776	5.884e-05	7.738e-05	0.00011014	8.232e-05	9.95e-05	6.09364e-05	4.03727e-05	1.47818e-05	3.48182e-05	-7.12624e-06	0.03576
222.32	0.06204	222.32	0.05933	222.32	0.05188	225.173	0.0562		609.202	2.55064e-07	606.597	4.82809e-07			375.984	0.00074748	0.00061496	0.0004661	0.00036834	0.0003292	0.00027596	0.0001943	6.734e-05	8.08e-05	0.00011472	8.402e-05	9.39e-05	6.00091e-05	4.37545e-05	1.96273e-05	3.86909e-05	2.1266e-05	0.03574
224.82	0.06211	224.82	0.05934	224.82	0.05192	227.018	0.05629		616.174	3.05394e-07	618.44	2.59022e-07			378.441	0.00072876	0.00062498	0.0004845	0.00038956	0.00035756	0.00030668	0.00021228	9.444e-05	0.00010826	0.0001328	9.7e-05	0.00011408	5.94909e-05	4.36455e-05	1.75273e-05	3.78818e-05	5.41734e-05	0.03572
227.319	0.06222	227.319	0.05931	227.319	0.05196	228.862	0.05624		621.479	1.50123e-08	619.05	1.10989e-07			380.897	0.00073848	0.0006484	0.00048764	0.00039296	0.00037562	0.0003329	0.00024542	0.00010782	0.00012932	0.00013378	0.0001078	0.00012712	6.10182e-05	3.69545e-05	1.94091e-05	4.03182e-05	0.000110027	0.0357
229.818	0.0622	229.818	0.0594	229.818	0.05204	230.706	0.05617		623.514	1.05394e-07	619.35	5.23978e-08			383.352	0.00074866	0.00065058	0.00050172	0.00040946	0.00041292	0.0003404	0.00025994	0.00013686	0.00016022	0.00015478	0.0001375	0.00014106	5.79909e-05	2.81545e-05	2.18182e-05	4.56455e-05	0.000101903	0.03569
232.315	0.06215	232.315	0.05935	232.315	0.05196	232.55	0.05626		624.017	7.90932e-08	622.743	7.20907e-07			385.806	0.0007325	0.00062462	0.0004878	0.00041406	0.00041042	0.00032014	0.00024074	0.00013034	0.00016568	0.00013448	0.00012968	0.00014418	5.50273e-05	2.57273e-05	2.10636e-05	4.25545e-05	7.72419e-05	0.03568
234.812	0.06204	234.812	0.05933	234.812	0.05188	234.393	0.05633		641.697	6.72862e-08	643.303	4.01244e-08			388.26	0.00071138	0.00060678	0.00047472	0.00039404	0.00039582	0.00030598	0.000226	0.00012918	0.00017122	0.00012498	0.00012672	0.00014356	5.26182e-05	2.92364e-05	2.13455e-05	4.19e-05	2.12469e-05	0.03568
237.309	0.06199	237.309	0.05934	237.309	0.05186	236.236	0.05628		646.017	2.11517e-07	646.376	3.88258e-07			390.713	0.00067112	0.00056554	0.00044408	0.00035434	0.00033944	0.000274	0.00018936	0.00010192	0.0001445	0.00011104	0.00010896	0.00011498	4.23636e-05	3.18364e-05	2.32182e-05	4.12909e-05	-6.21377e-06	0.03569
239.804	0.06198	239.804	0.05932	239.804	0.05184	238.079	0.05633		675.53	4.73614e-07	667.414	2.60407e-07			393.165	0.00063488	0.00051834	0.00042146	0.00034866	0.00032706	0.00024402	0.00018074	8.268e-05	0.0001318	0.00010112	9.35e-05	8.706e-05	4.18727e-05	2.52636e-05	2.59091e-05	4.09091e-05	-7.75129e-06	0.0357
242.299	0.06204	242.299	0.05926	242.299	0.05181	239.921	0.05623		675.601	9.18267e-07	673.046	1.6715e-06			395.617	0.00058954	0.0004813	0.00038652	0.00032028	0.00028762	0.00023286	0.00013668	4.536e-05	9.452e-05	7.216e-05	6.63e-05	6.282e-05	4.15818e-05	2.48091e-05	2.82273e-05	3.43545e-05	1.8444e-05	0.03571
244.794	0.06212	244.794	0.05924	244.794	0.05184	241.762	0.05624		677.045	5.41235e-08	676.381	5.6732e-07			398.068	0.00056108	0.00045922	0.0003686	0.00029698	0.0002793	0.00023282	0.0001318	3.13e-05	8.856e-05	6.056e-05	6.124e-05	5.32e-05	3.5e-05	2.62273e-05	2.81091e-05	3.81091e-05	5.93839e-05	0.03573
247.287	0.06219	247.287	0.05912	247.287	0.05176	243.603	0.0563		687.034	4.96923e-07	681.511	1.16727e-07			400.518	0.00054172	0.00042782	0.00033908	0.00027586	0.00026296	0.00021868	0.00011668	1.264e-05	6.172e-05	5.18e-05	3.516e-05	3.928e-05	2.81364e-05	2.30636e-05	3.41818e-05	3.81273e-05	9.58769e-05	0.03575
249.78	0.06225	249.78	0.05904	249.78	0.05171	245.444	0.05617		706.007	1.9609e-07	698.678	1.84778e-07			402.968	0.0005504	0.00040596	0.00032278	0.0002837	0.00028332	0.00022516	0.000116	1.6e-05	5.856e-05	4.24e-05	3.206e-05	4.418e-05	2.01636e-05	2.06727e-05	3.90727e-05	3.97e-05	0.000123756	0.03577
252.272	0.06222	252.272	0.05904	252.272	0.05169	247.284	0.05591		715.99	1.72736e-07	716.129	1.27062e-07			405.417	0.00055898	0.00041718	0.00032698	0.00028566	0.00028738	0.0002412	0.0001286	2.996e-05	5.544e-05	5.448e-05	3.014e-05	5.216e-05	2.04e-05	2.65818e-05	3.95273e-05	3.79727e-05	0.000108018	0.03579
254.763	0.06215	254.763	0.05909	254.763	0.0517	249.123	0.05588		719.452	1.45351e-07	721.366	3.43044e-08			407.865	0.0005946	0.0004387	0.00034698	0.00029704	0.00030448	0.00024214	0.00014586	4.796e-05	8.186e-05	5.758e-05	4.064e-05	5.502e-05	1.98818e-05	3.15182e-05	4.16727e-05	4.08364e-05	7.52276e-05	0.03581
257.254	0.06206	257.254	0.0592	257.254	0.05176	250.963	0.05568		734.079	7.99012e-08	731.323	1.32507e-06			410.313	0.00063842	0.00047638	0.00036914	0.00032256	0.00032972	0.00025724	0.00016526	7.608e-05	9.638e-05	8.478e-05	4.374e-05	6.006e-05	1.95727e-05	3.58182e-05	3.77909e-05	3.85e-05	2.94054e-05	0.0358
259.744	0.06201	259.744	0.05922	259.744	0.05175	252.802	0.05576		734.834	1.58846e-07	734.584	2.84572e-06			412.76	0.00065948	0.00049138	0.00037864	0.00033746	0.00034838	0.00026576	0.0001781	9.57e-05	0.00011644	9.956e-05	5.07e-05	6.278e-05	2.36545e-05	4.15364e-05	3.99636e-05	4.07091e-05	4.57387e-06	0.03579
262.233	0.06194	262.233	0.05941	262.233	0.05191	254.64	0.05553		745.701	1.48967e-07	742.873	5.62533e-08			415.206	0.00067176	0.00052066	0.00038914	0.0003599	0.0003611	0.00029052	0.00020352	0.0001168	0.00014068	0.00011322	3.726e-05	6.76e-05	2.22818e-05	3.3e-05	4.07091e-05	4.05818e-05	-3.2197e-05	0.03579
264.722	0.06192	264.722	0.05945	264.722	0.05193	256.478	0.05549		748.953	5.08698e-07	747.862	9.40289e-08			417.651	0.00068022	0.0005106	0.00039064	0.00035956	0.0003533	0.00028484	0.00019268	0.00011402	0.00013936	8.366e-05	3.14e-05	6.878e-05	1.95545e-05	2.96182e-05	4.04182e-05	4.25091e-05	-4.18841e-05	0.03579
267.21	0.06194	267.21	0.05962	267.21	0.05212	258.315	0.05537		754.501	3.78519e-08	748.839	3.60089e-08			420.096	0.00067384	0.00050094	0.00039136	0.00035306	0.00034994	0.00029182	0.00021492	0.00012134	0.00014098	8.584e-05	3.324e-05	7.016e-05	1.77909e-05	3.11909e-05	3.33455e-05	4.15545e-05	-3.05594e-05	0.03578
269.697	0.06203	269.697	0.0595	269.697	0.05205	260.152	0.0556		754.522	2.6257e-07	753.395	4.13164e-07			422.54	0.00064786	0.00046784	0.00035672	0.00032126	0.00032336	0.00026958	0.00018598	9.36e-05	0.00011562	6.316e-05	2.536e-05	6.944e-05	1.20182e-05	3.27636e-05	3.11455e-05	4.90636e-05	1.7026e-05	0.03577
272.183	0.06205	272.183	0.05953	272.183	0.05209	261.989	0.05577		755.747	2.30213e-08	756.686	3.66638e-07			424.984	0.00064008	0.0004619	0.00034992	0.0003038	0.00031358	0.00025832	0.00017234	7.798e-05	0.00011104	5.39e-05	3e-05	6.422e-05	9.31818e-06	2.94636e-05	2.76455e-05	4.94e-05	2.66707e-05	0.03576
274.669	0.06203	274.669	0.05942	274.669	0.05197	263.825	0.0559		757.179	4.52323e-08	758.121	1.14656e-06			427.426	0.00060008	0.00041176	0.00032292	0.00025214	0.00027564	0.00020888	0.00013256	4.232e-05	7.83e-05	1.652e-05	3.132e-05	4.662e-05	5.46364e-06	2.67909e-05	3.24909e-05	4.7e-05	1.58609e-05	0.03575
277.154	0.06197	277.154	0.0593	277.154	0.05182	265.661	0.05633		757.413	2.66184e-07	762.742	7.44198e-07			429.869	0.00055826	0.00037412	0.00029264	0.00022136	0.00025672	0.00018252	0.00011596	3.222e-05	7.314e-05	1.702e-05	2.86e-05	3.076e-05	1.30727e-05	3.06273e-05	2.86273e-05	4.27273e-05	-1.53167e-05	0.03575
279.639	0.06199	279.639	0.05921	279.639	0.05173	267.496	0.05643		763.061	2.92489e-06	766.595	1.04924e-06			432.31	0.00051106	0.00034404	0.00025522	0.00019492	0.00022762	0.00014982	7.464e-05	1.264e-05	5.96e-05	8.52e-06	1.582e-05	1.346e-05	1.69455e-05	2.67818e-05	3.12545e-05	5.16091e-05	-3.50456e-06	0.03576
282.122	0.06205	282.122	0.05927	282.122	0.05183	269.331	0.05664		788.013	2.12974e-08	786.829	1.2091e-06			434.751	0.00048208	0.00031532	0.00025058	0.00018284	0.00021446	0.00013692	6.484e-05	3.398e-05	8.224e-05	1.368e-05	2.008e-05	1.636e-05	2.10636e-05	3.16364e-05	3.39273e-05	5.19364e-05	2.4502e-05	0.03577
284.605	0.06213	284.605	0.05925	284.605	0.05185	271.165	0.05671		799.439	3.32136e-06	789.599	2.11564e-06			437.191	0.00044606	0.00028448	0.0002391	0.00017338	0.00020338	0.0001359	5.86e-05	4.406e-05	9.072e-05	1.204e-05	2.038e-05	3.054e-05	2.72182e-05	3.85455e-05	3.71182e-05	5.8e-05	6.27192e-05	0.0358
287.088	0.06213	287.088	0.05936	287.088	0.05196	272.999	0.05673		834.858	3.6835e-09	826.009	1.02822e-08			439.63	0.00044138	0.00029456	0.00023824	0.0001623	0.00019046	0.00014098	7.028e-05	6.772e-05	0.00012642	5.538e-05	4.438e-05	4.848e-05	3.20364e-05	3.83727e-05	4.26455e-05	6.88909e-05	6.5952e-05	0.03581
289.569	0.06207	289.569	0.05942	289.569	0.05199	274.832	0.05692		840.468	3.08705e-06	841.636	1.85045e-06			442.069	0.00041642	0.0002967	0.00022568	0.00015972	0.00018422	0.0001428	5.68e-05	8.052e-05	0.00015752	8.632e-05	6.672e-05	8.09e-05	3.94636e-05	4.97273e-05	4.61909e-05	7.18909e-05	3.40502e-05	0.03582
292.05	0.06198	292.05	0.05946	292.05	0.05198	276.665	0.05684		851.293	1.69295e-07	846.151	3.14208e-06			444.507	0.00039802	0.0002842	0.000205	0.0001454	0.00017264	0.00012938	5.84e-05	9.704e-05	0.00017484	0.00010202	7.892e-05	9.606e-05	5.45364e-05	5.66364e-05	5.10545e-05	7.72636e-05	-1.13443e-05	0.03582
294.53	0.06195	294.53	0.05953	294.53	0.05203	278.498	0.0568		851.602	3.35006e-07	849.461	5.47131e-07			446.944	0.00037886	0.00027216	0.00018762	0.00014098	0.00018556	0.0001307	5.912e-05	9.97e-05	0.00019112	0.0001295	0.00010252	0.0001072	5.94818e-05	6.09727e-05	6.26818e-05	8.63727e-05	-2.37419e-05	0.03581
297.01	0.06203	297.01	0.05954	297.01	0.05209	280.33	0.05657		851.697	2.31892e-07	851.563	1.4178e-07			449.381	0.00035268	0.00025904	0.0001631	0.00011538	0.00015526	0.00010478	4.656e-05	9.304e-05	0.00019802	0.00014954	0.0001266	0.00011728	7.35e-05	6.79e-05	7.26909e-05	9.11909e-05	1.67288e-05	0.03579
299.488	0.06212	299.488	0.05952	299.488	0.05211	282.162	0.05647		853.912	1.28422e-07	852.184	2.48084e-07			451.816	0.00032602	0.0002413	0.00013986	0.00011702	0.00016214	0.000114	3.912e-05	0.00011138	0.00022784	0.0001624	0.00015362	0.00013788	8.31818e-05	8.05182e-05	7.43e-05	9.19273e-05	6.11415e-05	0.03579
301.966	0.06218	301.966	0.05962	301.966	0.05225	283.993	0.05634		854.458	1.88709e-08	853.947	5.25553e-07			454.252	0.00030736	0.00022238	0.00012268	0.00010012	0.0001439	0.0001039	4.798e-05	0.00011504	0.0002442	0.00017904	0.0001694	0.00015024	9.53182e-05	8.90182e-05	7.21364e-05	0.000100182	9.03263e-05	0.03578
304.444	0.06214	304.444	0.05967	304.444	0.05227	285.824	0.05647		855.711	5.3138e-08	860.289	1.68358e-07			456.686	0.00029578	0.00020444	0.00011442	9.41e-05	0.0001502	0.00012064	5.954e-05	0.00013142	0.00027122	0.00021626	0.00019176	0.00018456	9.79545e-05	9.17364e-05	8.11364e-05	0.000104327	6.95079e-05	0.03577
306.92	0.06213	306.92	0.05972	306.92	0.05232	287.654	0.05647		874.548	1.54382e-07	871.062	5.87713e-06			459.12	0.0002508	0.00017872	9.814e-05	7.588e-05	0.00010932	0.00010288	6.23e-05	0.00012488	0.00028306	0.00022006	0.00019308	0.00019362	0.000101782	9.98545e-05	8.39273e-05	9.95e-05	6.47326e-05	0.03575
309.396	0.06208	309.396	0.0599	309.396	0.05247	289.484	0.05638		885.171	2.12705e-07	882.432	9.015e-07			461.553	0.00020184	0.0001477	7.462e-05	7.112e-05	0.00010548	0.00010306	6.498e-05	0.00015302	0.00029802	0.0002394	0.00020882	0.00019726	0.000108218	9.66545e-05	8.4e-05	0.000101364	3.90672e-05	0.03574
311.872	0.06208	311.872	0.06001	311.872	0.05259	291.313	0.05652		906.904	5.65253e-08	902.663	1.52958e-07			463.986	0.00014498	0.00011658	4.42e-05	4.368e-05	7.848e-05	6.864e-05	5.498e-05	0.00014254	0.00028024	0.00022792	0.00019434	0.000194	0.000105791	9.25909e-05	8.36909e-05	0.000100155	3.86338e-05	0.03573
314.346	0.06202	314.346	0.06011	314.346	0.05265	293.142	0.0567		920.156	3.84804e-08	915.082	8.66767e-07			466.418	0.00011706	0.00010404	4.608e-05	5.056e-05	8.142e-05	6.818e-05	6.534e-05	0.0001524	0.00027458	0.00022236	0.00020486	0.00018178	0.000103991	9.31909e-05	7.64727e-05	9.57455e-05	1.15657e-05	0.03573
316.82	0.06202	316.82	0.06021	316.82	0.05276	294.971	0.05683		920.789	1.58251e-07	918.419	4.92627e-07			468.849	0.00012282	0.00013112	7.286e-05	7.394e-05	9.236e-05	8.33e-05	7.948e-05	0.00014722	0.00026516	0.0002123	0.00019892	0.00017168	0.0001011	8.39273e-05	7.65091e-05	9.38727e-05	1.08564e-05	0.03572
319.293	0.06201	319.293	0.06027	319.293	0.0528	296.799	0.0569		925.386	6.48709e-09	921.229	9.59733e-08			471.279	0.00020372	0.00021152	0.00013036	0.00012974	0.00013182	0.00011808	9.766e-05	0.00016534	0.00025642	0.0002083	0.00019822	0.00016292	9.95818e-05	8.02273e-05	6.92727e-05	9.41273e-05	4.58758e-06	0.03573
321.766	0.06203	321.766	0.06022	321.766	0.05277	298.627	0.05683		926.491	6.76431e-08	924.208	9.67644e-08			473.709	0.00035192	0.0003202	0.00021246	0.0001959	0.00019212	0.00015698	0.00013466	0.00016218	0.00025234	0.00020092	0.00018856	0.00017094	9.81273e-05	7.85e-05	6.50182e-05	8.87727e-05	1.70974e-05	0.03574
324.237	0.06202	324.237	0.06026	324.237	0.0528	300.454	0.05702		940.334	1.31807e-08	936.712	6.21911e-08			476.138	0.0005553	0.0004419	0.00031282	0.00027654	0.00025942	0.0002185	0.00017904	0.00015504	0.00023678	0.00018252	0.00016672	0.00016228	9.22273e-05	7.68364e-05	5.74091e-05	8.81818e-05	9.27611e-06	0.03575
326.709	0.06199	326.709	0.06018	326.709	0.05271	302.281	0.05687		942.216	3.44579e-08	940.234	2.04622e-08			478.567	0.00079272	0.00060472	0.00041964	0.00036658	0.00032908	0.00028868	0.00020872	0.00013276	0.00021536	0.0001615	0.0001348	0.00015614	8.91273e-05	6.77364e-05	6.51636e-05	8.28909e-05	-2.89483e-06	0.03576
329.179	0.06197	329.179	0.06016	329.179	0.05267	304.107	0.05692		943.482	2.16292e-07	942.636	2.82778e-08			480.995	0.00101	0.00073374	0.00051164	0.0004405	0.00037934	0.0003237	0.00021772	0.000109	0.0001834	0.0001329	0.0001056	0.00012406	8.48909e-05	6.44636e-05	6.44727e-05	7.84545e-05	-1.6386e-05	0.03577
331.649	0.06196	331.649	0.06017	331.649	0.05268	305.933	0.05709		945.052	2.10191e-08	944.821	1.69533e-08			483.422	0.0012	0.00083902	0.00059096	0.00048856	0.00044854	0.00036794	0.00025648	0.00010034	0.0001656	0.00012156	9.558e-05	0.00011294	7.60636e-05	6.15909e-05	5.68818e-05	6.9e-05	-2.21653e-05	0.03578
334.118	0.06195	334.118	0.06013	334.118	0.05263	307.758	0.05717		951.122	5.7673e-07	945.316	6.36733e-08			485.848	0.00134	0.00090398	0.00064612	0.00052656	0.00049378	0.00039826	0.00026138	7.6e-05	0.00012826	8.88e-05	6.552e-05	8.61e-05	8.01182e-05	5.65e-05	5.60273e-05	6.46091e-05	-2.67481e-05	0.03578
336.586	0.06191	336.586	0.06004	336.586	0.05253	309.583	0.05688		953.783	2.76658e-07	949.285	3.26239e-06			488.274	0.00141	0.00095326	0.00069182	0.00056726	0.0005359	0.0004255	0.00028132	8.096e-05	0.00011644	9.18e-05	6.8e-05	8.05e-05	7.12364e-05	5.17364e-05	5.10636e-05	5.99182e-05	-4.37959e-05	0.03577
339.054	0.06192	339.054	0.06013	339.054	0.05262	311.408	0.0571		956.888	3.03143e-07	955.338	3.13378e-08			490.699	0.00141	0.00093284	0.0006872	0.00055918	0.00053676	0.00042132	0.00027152	6.742e-05	9.548e-05	9.106e-05	5.878e-05	6.24e-05	6.56182e-05	4.88273e-05	5.17273e-05	5.50818e-05	-3.89854e-05	0.03576
341.52	0.06192	341.52	0.06008	341.52	0.05257	313.232	0.05744		959.512	2.80893e-07	961.449	5.65302e-07			493.123	0.00138	0.00091318	0.00067502	0.00055334	0.00053764	0.00041712	0.00028354	7.534e-05	0.0001057	8.12e-05	6.42e-05	7.228e-05	6.07e-05	4.47182e-05	5.24455e-05	5.20636e-05	-3.98632e-05	0.03575
343.987	0.06194	343.987	0.06007	343.987	0.05257	315.056	0.0575		960.823	9.73277e-07	965.261	2.14027e-07			495.547	0.00129	0.00086596	0.00064054	0.00053262	0.00050708	0.00040526	0.00025554	5.83e-05	9.02e-05	6.686e-05	5.276e-05	7.292e-05	6.06273e-05	4.72545e-05	4.89273e-05	5.69909e-05	-3.12708e-05	0.03575
346.452	0.06189	346.452	0.06013	346.452	0.0526	316.879	0.0577		964.818	9.64444e-08	970.718	1.86025e-06			497.97	0.00119	0.00082542	0.00059834	0.00051186	0.0004702	0.00039296	0.0002549	7.212e-05	9.716e-05	7.658e-05	4.852e-05	7.284e-05	5.63636e-05	4.17364e-05	5.49091e-05	5.22636e-05	-5.53058e-05	0.03573
348.917	0.06189	348.917	0.06009	348.917	0.05256	318.702	0.05775		996.298	9.75594e-07	991.581	5.22424e-07			500.392	0.00111	0.00077878	0.00055756	0.00047418	0.00043602	0.00036326	0.00024262	5.168e-05	9.738e-05	6.708e-05	4.584e-05	6.334e-05	4.94727e-05	4.27182e-05	5.30727e-05	5.30727e-05	-5.29836e-05	0.03572
351.381	0.0619	351.381	0.06011	351.381	0.05259	320.524	0.05784		1002.73	1.34424e-06	998.602	1.91807e-06			502.814	0.00101	0.00073016	0.00053066	0.0004423	0.00041954	0.00033124	0.00023396	5.47e-05	9.694e-05	6.078e-05	5.816e-05	6.346e-05	4.73818e-05	3.85545e-05	5.29091e-05	4.94455e-05	-4.96676e-05	0.03572
353.845	0.06197	353.845	0.06004	353.845	0.05256	322.346	0.05803		1002.8	3.54004e-07	999.315	1.4578e-06			505.235	0.00095354	0.00067602	0.00049648	0.00040928	0.0004041	0.00031628	0.00021648	5.516e-05	8.814e-05	6.428e-05	5.302e-05	6.61e-05	4.14273e-05	3.04636e-05	4.87727e-05	4.52727e-05	-1.27588e-05	0.03573
356.307	0.06199	356.307	0.06013	356.307	0.05266	324.168	0.05786		1023.07	5.07603e-07	1020.31	8.62371e-07			507.655	0.00089742	0.00062142	0.00046798	0.00037206	0.00037056	0.00029128	0.00019702	4.584e-05	7.576e-05	5.224e-05	4.286e-05	5.352e-05	4.35e-05	2.68818e-05	3.91455e-05	4.04091e-05	-5.15566e-06	0.03574
358.769	0.06201	358.769	0.06008	358.769	0.05262	325.989	0.05796		1025.97	4.28658e-07	1024.06	3.33326e-06			510.075	0.00085374	0.00058806	0.00045124	0.00034502	0.00035958	0.00026498	0.00017252	3.014e-05	7.174e-05	4.082e-05	4.652e-05	4.918e-05	4.83636e-05	2.45727e-05	3.56e-05	4.67364e-05	6.82747e-06	0.03576
361.231	0.06201	361.231	0.06004	361.231	0.05258	327.809	0.05798		1029.15	5.98144e-07	1025.34	6.87909e-07			512.494	0.0007938	0.00054048	0.0003963	0.00031176	0.0003284	0.00023648	0.00014784	1.828e-05	4.778e-05	3.12e-05	2.548e-05	3.562e-05	4.05545e-05	2.46455e-05	3.43091e-05	4.54273e-05	2.82128e-06	0.03577
363.691	0.06206	363.691	0.06	363.691	0.05256	329.63	0.05771		1029.52	8.38176e-06	1027.77	1.14977e-05			514.912	0.00076234	0.0005218	0.0003706	0.00029796	0.00031092	0.00023376	0.00014508	2.274e-05	4.666e-05	2.246e-05	1.48e-05	2.908e-05	3.70182e-05	2.67636e-05	3.72455e-05	4.59091e-05	2.75099e-05	0.03579
366.151	0.0621	366.151	0.06002	366.151	0.05261	331.449	0.05769		1036.31	2.42541e-07	1030.95	9.4978e-07			517.33	0.00071744	0.00050696	0.00033224	0.00026518	0.00027408	0.00020956	0.00012662	8.88e-06	3.698e-05	4.48e-06	1.396e-05	1.738e-05	3.65091e-05	2.72545e-05	3.24182e-05	4.61091e-05	4.86037e-05	0.03581
368.611	0.06211	368.611	0.05996	368.611	0.05255	333.269	0.0578		1037	4.50979e-07	1033.42	4.59002e-07			519.747	0.00070124	0.00050676	0.0003145	0.00026898	0.00028182	0.00020192	0.00012468	1.548e-05	3.79e-05	6.88e-06	2.736e-05	1.032e-05	3.59273e-05	2.47273e-05	3.49455e-05	4.38727e-05	5.26847e-05	0.03583
371.069	0.06204	371.069	0.05995	371.069	0.0525	335.087	0.05758		1051.96	8.36404e-07	1058.47	4.66693e-06			522.163	0.00067134	0.00049002	0.00028764	0.00025322	0.00026756	0.00019414	0.00012234	2.96e-06	2.112e-05	-3e-06	1.616e-05	1.54e-06	3.04364e-05	2.66182e-05	3.37818e-05	4.09818e-05	1.75576e-05	0.03585
373.527	0.06192	373.527	0.0599	373.527	0.05238	336.906	0.05756		1068.37	1.40067e-08	1065.87	2.99607e-06			524.579	0.00066968	0.00049532	0.0002927	0.0002573	0.00026504	0.00020606	0.00012762	2.394e-05	3.97e-05	3.6e-07	2.956e-05	6.72e-06	3.22636e-05	3.14455e-05	3.05636e-05	4.05091e-05	-4.08318e-05	0.03587
375.984	0.06187	375.984	0.05988	375.984	0.05234	338.724	0.0575		1078.62	3.68804e-07	1071.99	1.26011e-05			526.994	0.00066822	0.00049434	0.00029712	0.00024846	0.00026936	0.00020674	0.00012748	3.104e-05	3.806e-05	3.18e-06	2.754e-05	6.9e-06	4.02727e-05	2.76455e-05	3.48909e-05	3.84273e-05	-6.66881e-05	0.03589
378.441	0.06188	378.441	0.0599	378.441	0.05237	340.541	0.05733		1086.07	4.62613e-06	1083.33	8.79928e-06			529.408	0.00064734	0.00048988	0.00030004	0.0002601	0.00027612	0.00020786	0.00013376	2.854e-05	4.276e-05	1.63e-05	3.694e-05	-1.34e-06	4.37545e-05	2.31364e-05	3.96091e-05	3.87909e-05	-5.7784e-05	0.03588
380.897	0.06198	380.897	0.05987	380.897	0.05239	342.358	0.05736		1094.95	9.4644e-07	1092.04	2.59403e-06			531.822	0.00063104	0.00049812	0.00030172	0.00027256	0.00027176	0.00019988	0.000143	3.51e-05	5.86e-05	3.062e-05	3.662e-05	1.384e-05	4.39364e-05	2.53364e-05	3.48818e-05	4.23818e-05	-9.71974e-06	0.03586
383.352	0.06199	383.352	0.05989	383.352	0.05241	344.175	0.05738		1103.42	1.57109e-06	1096.52	6.29863e-06			534.234	0.00060896	0.00048672	0.00029386	0.00026956	0.00025604	0.00019454	0.00014892	3.646e-05	8.134e-05	2.996e-05	4.596e-05	1.324e-05	4.06273e-05	2.39636e-05	4.34273e-05	4.34636e-05	-5.25131e-06	0.03584
385.806	0.06197	385.806	0.05991	385.806	0.05243	345.991	0.05725		1103.69	3.8598e-06	1099.26	3.8972e-06			536.647	0.0005716	0.00046266	0.00029972	0.0002626	0.00024866	0.00018364	0.00013948	3.294e-05	8.562e-05	3.726e-05	4.406e-05	2.81e-05	3.54545e-05	2.18545e-05	4.51727e-05	4.12909e-05	-1.38841e-05	0.03583
388.26	0.06189	388.26	0.05992	388.26	0.05239	347.807	0.05726		1113.03	5.27574e-07	1110.51	2.41252e-06			539.058	0.00052572	0.0004201	0.00026914	0.00024722	0.00021486	0.00015432	0.00012366	2.314e-05	8.16e-05	3.224e-05	3.384e-05	3.586e-05	3.52091e-05	1.83455e-05	4.39182e-05	4.17455e-05	-5.39061e-05	0.03583
390.713	0.06189	390.713	0.05981	390.713	0.05229	349.622	0.05735		1121.27	1.4571e-05	1119.13	9.61384e-05			541.469	0.00049496	0.00039724	0.00025464	0.00022818	0.00020972	0.00014176	0.00011476	3.282e-05	9.136e-05	4.34e-05	1.844e-05	4.58e-05	4.21182e-05	1.79455e-05	4.69091e-05	3.81818e-05	-5.43174e-05	0.03583
393.165	0.06188	393.165	0.05983	393.165	0.0523	351.437	0.05711		1137.32	1.91475e-05	1134.64	1.57096e-05			543.879	0.00044598	0.00035584	0.0002074	0.00018626	0.00016552	0.00011008	8.666e-05	1.08e-06	8.142e-05	2.466e-05	7e-06	3.19e-05	4.40818e-05	1.37091e-05	4.98273e-05	4.27182e-05	-5.80735e-05	0.03583
395.617	0.06192	395.617	0.05973	395.617	0.05222	353.252	0.05729		1146.39	1.23785e-06	1144.52	2.18792e-06			546.289	0.00041302	0.00033078	0.00019872	0.00016506	0.0001502	9.536e-05	6.76e-05	2.74e-06	8.302e-05	4.368e-05	8.66e-06	4.616e-05	5.44636e-05	1.82818e-05	5.11545e-05	4.33e-05	-4.22303e-05	0.03582
398.068	0.0619	398.068	0.05978	398.068	0.05225	355.066	0.05723		1151.45	1.22473e-06	1146.66	1.47827e-06			548.698	0.00038868	0.00030978	0.00016176	0.00013328	0.00011604	6.97e-05	4.544e-05	-7.08e-06	6.67e-05	3.838e-05	-9.2e-07	2.956e-05	6.10727e-05	1.56455e-05	5.65909e-05	4.58909e-05	-5.07663e-05	0.03582
400.518	0.06189	400.518	0.05969	400.518	0.05216	356.879	0.05718		1151.55	6.21277e-07	1148.64	4.56997e-06			551.106	0.00038682	0.00030722	0.00015118	0.00012188	0.00010824	6.64e-05	4.562e-05	-1.258e-05	8.064e-05	4.334e-05	1.168e-05	2.992e-05	5.76909e-05	1.40545e-05	5.86909e-05	4.07e-05	-5.51376e-05	0.03581
402.968	0.06188	402.968	0.05968	402.968	0.05214	358.693	0.05713		1153.5	6.86797e-07	1153.55	1.49201e-05			553.514	0.00040374	0.00032688	0.00015644	0.00013606	9.972e-05	7.228e-05	4.28e-05	-3.156e-05	7.472e-05	2.606e-05	2.512e-05	3.672e-05	5.36455e-05	1.78182e-05	5.75909e-05	3.76e-05	-6.00745e-05	0.03581
405.417	0.06191	405.417	0.05971	405.417	0.0522	360.505	0.05722		1157.47	2.98215e-06	1154.35	1.38972e-06			555.92	0.0004688	0.00035042	0.00019384	0.00015034	0.00012132	9.426e-05	6.606e-05	-1.646e-05	8.488e-05	3.286e-05	2.66e-05	4.364e-05	5.20273e-05	1.81273e-05	5.47727e-05	3.91364e-05	-4.3399e-05	0.03582
407.865	0.06199	407.865	0.05973	407.865	0.05225	362.318	0.057		1157.47	1.78474e-08	1159.25	8.27224e-07			558.327	0.00053606	0.00039398	0.0002317	0.00017716	0.00014754	0.00011488	7.602e-05	-8.54e-06	8.396e-05	2.266e-05	2.132e-05	3.982e-05	4.98636e-05	1.73636e-05	5.58727e-05	4.22455e-05	-3.37447e-06	0.03585
410.313	0.06206	410.313	0.05972	410.313	0.05228	364.129	0.05708		1164.89	4.57464e-08	1162.41	1.16511e-06			560.732	0.00060606	0.0004364	0.000277	0.00019366	0.00017566	0.00014146	9.608e-05	-1.416e-05	7.78e-05	1.552e-05	1.784e-05	4.302e-05	5.21182e-05	1.81364e-05	5.22364e-05	4.31818e-05	2.76846e-05	0.03587
412.76	0.06212	412.76	0.05973	412.76	0.05232	365.941	0.05691		1165.85	6.98563e-07	1169.49	1.80894e-06			563.137	0.00067414	0.0004894	0.00032178	0.00022204	0.00020808	0.00016448	0.00010886	1.62e-06	8.158e-05	1.088e-05	8.24e-06	3.6e-05	5.53636e-05	1.74545e-05	5.18e-05	4.58545e-05	5.9504e-05	0.03587
415.206	0.06211	415.206	0.05975	415.206	0.05234	367.752	0.0569		1176.35	6.18012e-06	1173.27	4.72149e-06			565.541	0.00070782	0.00050804	0.00033478	0.0002168	0.00022108	0.00016212	0.00010638	1.446e-05	5.668e-05	-4.2e-06	-7.2e-06	2.016e-05	5.30818e-05	1.88091e-05	4.75636e-05	4.78455e-05	5.53277e-05	0.03586
417.651	0.06214	417.651	0.05968	417.651	0.05228	369.562	0.05692		1178.48	1.08526e-06	1176.31	9.48304e-06			567.945	0.00070634	0.00051822	0.00034388	0.00022608	0.00023096	0.00016478	0.00010318	3.522e-05	6.018e-05	-6.38e-06	-4.46e-06	2.244e-05	5.16909e-05	1.58636e-05	4.15545e-05	5.21455e-05	6.89918e-05	0.03585
420.096	0.06212	420.096	0.05971	420.096	0.05231	371.372	0.05701		1188.52	2.61865e-07	1183.97	3.80262e-07			570.348	0.0006817	0.00049702	0.00031342	0.00020366	0.00020704	0.0001416	9.406e-05	3.386e-05	4.138e-05	-2.298e-05	-1.454e-05	6.78e-06	4.92545e-05	1.70545e-05	4.09455e-05	5.43909e-05	5.79053e-05	0.03585
422.54	0.06213	422.54	0.05972	422.54	0.05232	373.182	0.05699		1204.73	2.65659e-07	1207.51	1.37878e-06			572.75	0.00064112	0.00048002	0.0002933	0.00021366	0.00020762	0.00013094	8.152e-05	5.52e-05	5.54e-05	-1.668e-05	-5.44e-06	4.14e-06	3.86182e-05	1.22182e-05	3.38364e-05	5.39364e-05	6.57132e-05	0.03585
424.984	0.06208	424.984	0.05972	424.984	0.05229	374.991	0.05694		1219.85	2.53056e-05	1212.35	6.61351e-05			575.151	0.00058546	0.00043904	0.00025058	0.00019262	0.0001847	0.00010662	6.1e-05	4.382e-05	3.608e-05	-2.432e-05	-1.578e-05	3.62e-06	3.58364e-05	1.01455e-05	2.80091e-05	5.07727e-05	3.8179e-05	0.03584
427.426	0.06206	427.426	0.05966	427.426	0.05222	376.8	0.05713		1223.07	3.54201e-06	1218.9	9.31504e-06			577.552	0.00053768	0.00040162	0.0002312	0.00018276	0.0001728	9.928e-05	5.536e-05	5.102e-05	4.114e-05	-5.8e-06	-8.52e-06	1.62e-06	3.13e-05	1.29182e-05	2.33818e-05	5.68909e-05	2.76546e-05	0.03584
429.869	0.06199	429.869	0.05973	429.869	0.05226	378.608	0.05711		1239.89	6.30853e-06	1247.13	3.85634e-05			579.952	0.00049812	0.00038156	0.00021262	0.00016526	0.00017284	9.374e-05	6.122e-05	2.502e-05	3.044e-05	-3.62e-06	-1.7e-05	-4.7e-06	2.95273e-05	5.5e-06	2.07273e-05	6.04909e-05	-5.94014e-06	0.03583
432.31	0.06196	432.31	0.05961	432.31	0.05212	380.416	0.05704		1278.05	1.02608e-06	1272.06	1.85998e-06			582.352	0.0004898	0.00037846	0.00020684	0.00017442	0.0001834	9.666e-05	7.348e-05	1.918e-05	2.972e-05	8.36e-06	-1.812e-05	4e-06	2.96455e-05	9.71818e-06	1.83182e-05	6.22273e-05	-1.78902e-05	0.03584
434.751	0.06195	434.751	0.05962	434.751	0.05213	382.224	0.05711		1281.14	9.23255e-08	1278.25	7.99847e-07			584.751	0.00049554	0.00038708	0.00022056	0.0001729	0.0001891	0.0001067	9.072e-05	1.206e-05	3.146e-05	1.46e-05	-2.356e-05	1.184e-05	3.03364e-05	1.53e-05	1.84455e-05	5.70273e-05	-2.53749e-05	0.03585
437.191	0.062	437.191	0.05954	437.191	0.05207	384.031	0.05692		1289.2	1.0353e-06	1284.6	2.06067e-06			587.149	0.00050688	0.00040118	0.00024166	0.00017668	0.00019404	0.00011794	9.114e-05	1.6e-05	3.018e-05	1.772e-05	-6.36e-06	1.372e-05	2.60818e-05	1.60909e-05	2.15909e-05	5.48273e-05	-2.43341e-06	0.03587
439.63	0.06206	439.63	0.05951	439.63	0.05207	385.837	0.05694		1295.02	2.00669e-06	1292.83	2.03399e-06			589.547	0.00055428	0.0004275	0.00026708	0.00021288	0.00022548	0.0001357	0.00011812	1.666e-05	4.97e-05	2.374e-05	4e-08	1.98e-05	2.32364e-05	1.45545e-05	2.09545e-05	4.89455e-05	2.78808e-05	0.03589
442.069	0.06209	442.069	0.05949	442.069	0.05207	387.644	0.05668		1297.59	2.54879e-06	1293.84	1.11798e-06			591.943	0.00060096	0.00043498	0.00028958	0.00022412	0.0002259	0.00013442	0.00011404	2.216e-05	4.998e-05	1.848e-05	-3.04e-06	1.596e-05	2.49182e-05	1.38091e-05	2.73091e-05	4.96818e-05	4.615e-05	0.03591
444.507	0.06211	444.507	0.05949	444.507	0.05208	389.449	0.05662		1298.3	8.91369e-07	1296.45	1.08637e-05			594.34	0.00063634	0.0004656	0.00032152	0.00025102	0.0002542	0.0001631	0.00012804	3.212e-05	7.104e-05	3.026e-05	9.66e-06	9.98e-06	2.16909e-05	1.77455e-05	2.47455e-05	4.92545e-05	5.56102e-05	0.03594
446.944	0.06206	446.944	0.05943	446.944	0.05199	391.255	0.05645		1302.49	1.89596e-06	1297.13	1.05809e-05			596.735	0.0006655	0.00048386	0.00033098	0.00026738	0.0002599	0.00015912	0.00011736	3.326e-05	6.918e-05	2.502e-05	-4.9e-06	-1.44e-06	2.5e-05	1.12727e-05	2.11727e-05	4.11273e-05	3.10113e-05	0.03597
449.381	0.06203	449.381	0.05942	449.381	0.05197	393.06	0.05628		1303.01	2.16205e-06	1298.8	7.73159e-06			599.13	0.00069774	0.00050792	0.00035076	0.00030644	0.00026866	0.00017634	0.00014012	4.844e-05	9.388e-05	3.682e-05	-1.16e-06	-4.48e-06	2.64455e-05	1.56455e-05	2.33909e-05	3.79182e-05	1.61878e-05	0.036
451.816	0.06197	451.816	0.05947	451.816	0.05198	394.864	0.05611		1313.19	1.69492e-05	1307.28	8.43164e-05			601.524	0.000687	0.00050326	0.00034798	0.00028704	0.0002591	0.00018528	0.00013268	4.762e-05	8.874e-05	3.298e-05	-1.468e-05	-1.284e-05	2.36455e-05	1.35364e-05	2.22636e-05	3.27364e-05	-1.25362e-05	0.03604
454.252	0.06202	454.252	0.0594	454.252	0.05194	396.668	0.05596		1330.7	1.01021e-07	1325.34	1.47073e-07			603.918	0.00067204	0.00051324	0.00033842	0.00029926	0.0002636	0.00020042	0.00012972	6.2e-05	9.536e-05	3.744e-05	-4.46e-06	4.8e-07	2.62364e-05	1.17545e-05	2.63e-05	3.44545e-05	9.72017e-06	0.03607
456.686	0.06205	456.686	0.0594	456.686	0.05195	398.472	0.05603		1340.01	2.20867e-06	1334.52	6.48017e-06			606.311	0.00064314	0.00049744	0.00032318	0.0002819	0.00024458	0.00019608	0.00011934	5.108e-05	7.678e-05	3.682e-05	-1.706e-05	5.16e-06	3.12364e-05	1.24091e-05	2.81636e-05	3.02091e-05	2.51994e-05	0.0361
459.12	0.06211	459.12	0.0593	459.12	0.05189	400.275	0.0561		1340.93	1.00545e-05	1337.94	1.73741e-05			608.703	0.00061916	0.00047682	0.0003053	0.00026402	0.00022716	0.0001974	0.00012068	3.812e-05	8.632e-05	3.05e-05	3.06e-06	-3.6e-07	2.96182e-05	1.05e-05	2.27545e-05	2.30727e-05	5.65785e-05	0.03611
461.553	0.06209	461.553	0.05933	461.553	0.05191	402.077	0.05603		1392.99	2.6231e-07	1385.63	3.07003e-06			611.094	0.0005894	0.00046042	0.0002876	0.00023232	0.00022794	0.00018288	0.0001102	1.932e-05	6.6e-05	2.83e-05	-8.74e-06	-6.94e-06	2.93818e-05	8.44545e-06	2.55909e-05	2.14636e-05	4.60601e-05	0.03611
463.986	0.06207	463.986	0.05918	463.986	0.05175	403.88	0.05603		1436.68	1.52675e-06	1427.04	8.98848e-06			613.485	0.00056078	0.00044686	0.0002646	0.0002232	0.00020314	0.00016674	0.00010002	2.6e-06	5.958e-05	1.982e-05	-1.722e-05	-7.52e-06	3.05455e-05	5.16364e-06	2.13818e-05	1.83636e-05	3.57947e-05	0.0361
466.418	0.06205	466.418	0.05914	466.418	0.0517	405.681	0.056		1436.89	7.35425e-06	1431.33	1.48663e-05			615.876	0.00054246	0.0004276	0.00025586	0.00021432	0.00019258	0.00015684	0.00010806	6.08e-06	5.734e-05	2.552e-05	-1.758e-05	-1.944e-05	3.66273e-05	5.91818e-06	2.07273e-05	1.96364e-05	2.61447e-05	0.03608
468.849	0.0621	468.849	0.05908	468.849	0.05167	407.483	0.05621		1439.1	1.7604e-07	1436.75	1.24416e-06			618.265	0.00052098	0.0004186	0.000255	0.00020704	0.00017934	0.00013016	9.314e-05	-3.88e-06	5.728e-05	3e-06	-2.51e-05	-1.54e-05	3.89e-05	4.83636e-06	1.97182e-05	1.38273e-05	4.99864e-05	0.03607
471.279	0.06219	471.279	0.05911	471.279	0.05175	409.284	0.05624		1443.53	1.17701e-07	1436.8	1.02308e-06			620.654	0.00050128	0.00041956	0.00025622	0.00021194	0.00018436	0.00013578	9.658e-05	6.66e-06	6.386e-05	9.24e-06	-3.756e-05	-1.02e-05	3.94909e-05	3.24545e-06	2.14364e-05	9.55455e-06	9.52929e-05	0.03605
473.709	0.06228	473.709	0.05924	473.709	0.05192	411.084	0.0563		1444.09	4.94779e-07	1438.74	2.33188e-06			623.042	0.00047662	0.00041112	0.0002478	0.00020096	0.00015128	0.00012726	9.77e-05	-1.146e-05	6.55e-05	-5.74e-06	-5.192e-05	-3.2e-06	4.29545e-05	7.93636e-06	2.37909e-05	1.11636e-05	0.000138705	0.03604
476.138	0.06234	476.138	0.05942	476.138	0.05213	412.884	0.05649		1454.46	3.89265e-06	1447.66	2.23208e-05			625.43	0.00048278	0.00040196	0.00025692	0.00020174	0.00016418	0.00012478	0.00010504	-1.502e-05	7.598e-05	1.04e-05	-4.046e-05	-8e-08	4.16e-05	5.48182e-06	2.65182e-05	1.60455e-05	0.000172201	0.03602
478.567	0.06233	478.567	0.0597	478.567	0.05241	414.684	0.05643		1454.96	6.11475e-06	1449.11	2.09351e-05			627.817	0.0004479	0.00039532	0.0002483	0.0001926	0.00015294	0.00011808	9.202e-05	-3.328e-05	6.748e-05	-6.7e-06	-5.892e-05	8.2e-07	4.01545e-05	5.56364e-06	3.36545e-05	1.72364e-05	0.000166958	0.03601
480.995	0.06231	480.995	0.05997	480.995	0.05266	416.483	0.05637		1466.24	4.28988e-07	1456.84	3.3948e-05			630.203	0.00044804	0.0003778	0.00024084	0.00019266	0.00015894	0.00013264	0.00011028	-3.42e-05	7.238e-05	-2.34e-06	-5.578e-05	-2.62e-06	4.23455e-05	6.54545e-06	3.42182e-05	1.45727e-05	0.000154794	0.03598
483.422	0.06222	483.422	0.06028	483.422	0.05293	418.282	0.05642		1468.22	3.1367e-07	1459.86	3.40462e-06			632.589	0.00044374	0.00036138	0.00023618	0.00019726	0.00015728	0.00011744	0.00010462	-3.14e-05	5.466e-05	-1.29e-05	-5.832e-05	-4.06e-06	3.57818e-05	1.07364e-05	2.88e-05	1.63818e-05	0.000109352	0.03597
485.848	0.06217	485.848	0.06039	485.848	0.05301	420.08	0.05642		1469.05	1.58814e-06	1461.36	2.14479e-05			634.974	0.00043156	0.0003549	0.00023732	0.0001976	0.00016926	0.00012584	0.00010254	-1.718e-05	5.424e-05	-1.828e-05	-4.8e-05	-8.74e-06	3.82636e-05	8.56364e-06	3.37091e-05	1.48727e-05	8.38192e-05	0.03595
488.274	0.06208	488.274	0.06055	488.274	0.05312	421.878	0.05632		1469.28	1.60599e-06	1462.81	5.28464e-06			637.358	0.00041462	0.00036154	0.00023554	0.00020294	0.0001802	0.0001252	0.00010534	-1.4e-07	5.458e-05	-3.098e-05	-5.116e-05	-1.098e-05	4.27e-05	8.09091e-06	3.66364e-05	1.67455e-05	3.99024e-05	0.03593
490.699	0.06205	490.699	0.06058	490.699	0.05314	423.676	0.05661		1471	1.05178e-07	1463.33	1.01644e-06			639.741	0.0004172	0.0003496	0.00023108	0.00020754	0.00018634	0.00012774	0.0001013	1.92e-06	5.986e-05	-2.684e-05	-3.97e-05	-1.266e-05	4.49727e-05	1.18364e-05	3.95818e-05	2.3e-05	2.45827e-05	0.03592
493.123	0.06199	493.123	0.06052	493.123	0.05304	425.473	0.05642		1484.04	2.27499e-07	1476.64	1.79124e-06			642.124	0.00041072	0.000349	0.00022226	0.00020598	0.00019254	0.0001244	0.0001095	1.66e-05	7.602e-05	-1.352e-05	-2.436e-05	-2.42e-05	4.22364e-05	1.18091e-05	3.67727e-05	2.05e-05	-3.67148e-06	0.03591
495.547	0.06199	495.547	0.06041	495.547	0.05294	427.27	0.05628		1490.48	4.33886e-07	1484.42	0.000115473			644.507	0.00040078	0.0003469	0.0002199	0.00018286	0.00018714	0.00011946	0.00010212	-2.38e-06	6.252e-05	-2.992e-05	-2.08e-05	-2.954e-05	4.05e-05	8e-06	3.60727e-05	2.21091e-05	-4.13116e-06	0.0359
497.97	0.06198	497.97	0.06034	497.97	0.05286	429.066	0.05645		1539.51	7.06492e-05	1490.18	0.000170112			646.888	0.0004098	0.00034436	0.0002115	0.00018998	0.0001983	0.00012116	0.00010956	1.96e-06	7.27e-05	-6.22e-06	-2.016e-05	-3.742e-05	4.27364e-05	7.41818e-06	3.88636e-05	1.84727e-05	-8.9246e-06	0.0359
500.392	0.062	500.392	0.06015	500.392	0.05268	430.862	0.05636		1553.58	0.000181536	1516.16	0.000127231			649.269	0.00039296	0.00031978	0.0002029	0.00017086	0.0001691	0.00011248	0.00010056	-1.428e-05	6.618e-05	-1.334e-05	-2.064e-05	-4.452e-05	3.71091e-05	9.31818e-06	3.90182e-05	1.80727e-05	1.42554e-06	0.03588
502.814	0.06203	502.814	0.06011	502.814	0.05266	432.657	0.05625		1565.73	1.7237e-05	1545.73	5.96458e-07			651.65	0.00039204	0.00032744	0.0002168	0.00015038	0.0001607	0.00011066	0.00011854	-9.26e-06	7.116e-05	-1.676e-05	-1.884e-05	-4.912e-05	4.05273e-05	6.80909e-06	3.72909e-05	8.90909e-06	1.52419e-05	0.03587
505.235	0.06204	505.235	0.06007	505.235	0.05262	434.452	0.05628		1567.25	5.36049e-08	1557.64	1.03204e-06			654.029	0.0003617	0.00031732	0.00020866	0.00014966	0.0001459	0.00010636	9.392e-05	-2.118e-05	5.494e-05	-2.562e-05	-2.712e-05	-4.406e-05	4.28818e-05	9.66364e-06	3.06545e-05	1.09636e-05	2.14845e-05	0.03585
507.655	0.06206	507.655	0.05991	507.655	0.05248	436.246	0.0564		1567.39	4.96079e-06	1560.45	3.59031e-07			656.408	0.00034688	0.00030858	0.00019782	0.0001542	0.00015228	0.00010122	0.0001064	-2.208e-05	7.564e-05	-7.62e-06	-2.278e-05	-3.646e-05	3.95364e-05	7.99091e-06	3.13091e-05	7.45455e-06	2.9806e-05	0.03583
510.075	0.06202	510.075	0.06001	510.075	0.05255	438.04	0.05615		1570.79	2.0516e-07	1561.58	1.36664e-06			658.786	0.0003313	0.00030466	0.00020148	0.00016102	0.00014472	0.00010408	0.00010274	-1.15e-05	8.154e-05	-1.672e-05	-2.6e-07	-2.898e-05	4.04364e-05	1.18364e-05	3.59818e-05	7.03636e-06	9.66885e-06	0.03582
512.494	0.06202	512.494	0.05985	512.494	0.05239	439.834	0.05629		1571.57	3.38522e-06	1564.52	9.13689e-08			661.164	0.00031124	0.0003098	0.00017992	0.00016038	0.00014148	0.00010116	8.316e-05	-1.124e-05	8.082e-05	-1.276e-05	-1.44e-06	-2.15e-05	4.06818e-05	1.57091e-05	3.57727e-05	1.00091e-05	9.31222e-06	0.03582
514.912	0.06197	514.912	0.05993	514.912	0.05244	441.627	0.0562		1576.79	3.78909e-07	1572.44	1.34947e-07			663.541	0.00029588	0.00031558	0.00017494	0.0001743	0.00014878	0.00010478	7.008e-05	-4.5e-06	8.452e-05	3.6e-06	-6.32e-06	-1.578e-05	3.81909e-05	2.05182e-05	2.69091e-05	1.06455e-05	-1.51326e-05	0.03583
517.33	0.06198	517.33	0.05981	517.33	0.05233	443.42	0.05614		1588.93	7.42835e-06	1581.62	1.62398e-05			665.918	0.00029626	0.00032278	0.00018318	0.0001693	0.00014496	0.00011724	8.174e-05	8.74e-06	0.0001065	1.202e-05	3.4e-07	-6.7e-06	3.28182e-05	1.98909e-05	2.37818e-05	6.3e-06	-9.88318e-06	0.03583
519.747	0.06195	519.747	0.05982	519.747	0.05233	445.212	0.05615		1594.18	1.10085e-05	1584.13	1.31254e-05			668.293	0.0002903	0.00033216	0.00020196	0.00017908	0.00014622	0.00014686	9.274e-05	4.374e-05	0.0001226	3.49e-05	1.036e-05	1.208e-05	3.02182e-05	2.02091e-05	2.39818e-05	9.28182e-06	-2.3704e-05	0.03583
522.163	0.06198	522.163	0.05981	522.163	0.05233	447.004	0.05596		1594.26	2.24535e-06	1587.44	1.06984e-05			670.668	0.00027578	0.00031884	0.00020398	0.00016204	0.00014858	0.00013758	9.278e-05	3.568e-05	0.00011156	3.656e-05	-1.904e-05	1.738e-05	2.95182e-05	2.69545e-05	2.10091e-05	8.76364e-06	-9.64282e-06	0.03583
524.579	0.06199	524.579	0.05979	524.579	0.05232	448.796	0.05604		1595.58	1.06214e-06	1589.02	1.63811e-06			673.043	0.0002936	0.00032052	0.0002334	0.00017672	0.00016898	0.00015046	0.0001232	4.652e-05	0.00012984	4.998e-05	-1.362e-05	1.59e-05	2.69364e-05	3.00091e-05	1.98545e-05	1.58818e-05	-7.18353e-06	0.03584
526.994	0.06202	526.994	0.05975	526.994	0.05229	450.587	0.05591		1600.9	1.97279e-07	1592.28	4.44101e-06			675.417	0.00029594	0.0002925	0.000221	0.00017948	0.00017136	0.00015526	0.00012948	2.704e-05	0.00012364	3.478e-05	-1.516e-05	3.134e-05	2.78636e-05	3.38727e-05	1.68273e-05	1.23091e-05	9.61788e-06	0.03583
529.408	0.06205	529.408	0.05976	529.408	0.05231	452.377	0.05586		1602.66	1.09872e-05	1594.57	3.99737e-06			677.79	0.00030624	0.00029878	0.0002271	0.0001849	0.00018658	0.00015096	0.00012878	3.284e-05	0.00011498	4.134e-05	-1.64e-05	3.13e-05	2.49091e-05	3.39e-05	1.68727e-05	1.43909e-05	2.37905e-05	0.03582
531.822	0.06207	531.822	0.05974	531.822	0.05231	454.168	0.05582		2997.06	1.69596e-06	2973.72	1.74678e-06			680.162	0.00031408	0.00029048	0.00021454	0.0001956	0.000177	0.00012984	0.00011922	1.168e-05	9.526e-05	2.274e-05	-3.5e-05	1.18e-05	2.27091e-05	3.47091e-05	1.71455e-05	1.64909e-05	3.48379e-05	0.03582
534.234	0.0621	534.234	0.05963	534.234	0.05221	455.957	0.05575		3069.48	9.90254e-07	3048.32	1.06146e-06			682.534	0.00030662	0.00028516	0.00020714	0.0002116	0.00017286	0.0001302	0.00011522	1.032e-05	0.00010152	2.032e-05	-2.696e-05	7.12e-06	2.31364e-05	3.90727e-05	1.37455e-05	2.03364e-05	5.11796e-05	0.03582
536.647	0.0621	536.647	0.05964	536.647	0.05223	457.747	0.05583		3082.41	1.01665e-06	3071.92	1.42117e-06			684.905	0.00030146	0.00028044	0.00019856	0.00020256	0.00017784	0.00013972	0.0001185	1.05e-05	9.75e-05	2.378e-05	-1.848e-05	1.708e-05	2.34364e-05	3.42909e-05	1.14364e-05	1.93455e-05	4.79514e-05	0.03581
539.058	0.06212	539.058	0.05958	539.058	0.05217	459.535	0.05579		3082.46	2.29011e-06	3072.93	1.77313e-06			687.275	0.00028756	0.00028106	0.00019334	0.00019692	0.00016624	0.00011868	0.00011522	2.218e-05	8.704e-05	2.256e-05	-2.83e-05	4.78e-06	2.44909e-05	3.31e-05	1.24455e-05	1.89636e-05	5.76389e-05	0.0358
541.469	0.06209	541.469	0.05955	541.469	0.05212	461.324	0.05562		3082.47	9.20961e-07	3073.45	9.58973e-07			689.645	0.00027478	0.0002632	0.00018194	0.0001933	0.00015286	0.00010992	0.00011236	2.062e-05	9.56e-05	1.436e-05	-4.416e-05	-3.28e-06	2.62364e-05	3.18273e-05	1.79091e-05	1.96182e-05	4.26796e-05	0.03579
543.879	0.0621	543.879	0.05949	543.879	0.05208	463.112	0.05548		3083.99	3.21701e-07	3073.58	2.16389e-07			692.014	0.00024104	0.00024612	0.00016712	0.00016814	0.00014184	0.00010148	0.00011172	1.106e-05	7.98e-05	1.58e-06	-5.676e-05	-8.24e-06	3.15545e-05	2.78636e-05	1.88636e-05	2.01e-05	5.16156e-05	0.03579
546.289	0.06208	546.289	0.05949	546.289	0.05206	464.9	0.05559		3084.22	1.9607e-07	3074.51	5.378e-08			694.383	0.00024124	0.00024532	0.00015482	0.00015966	0.00014966	9.994e-05	0.00010612	8.2e-07	8.296e-05	2.26e-06	-5.306e-05	1.32e-06	2.94818e-05	2.66182e-05	2.43455e-05	2.29e-05	4.04346e-05	0.03579
548.698	0.0621	548.698	0.05939	548.698	0.05198	466.687	0.05572		3084.26	3.62431e-07	3079.57	7.103e-07			696.751	0.00020954	0.0002281	0.00014576	0.00016018	0.00012022	7.704e-05	9.298e-05	-9.38e-06	6.726e-05	-1.99e-05	-7.884e-05	-9.2e-07	2.46273e-05	2.63182e-05	2.62364e-05	2.55e-05	5.2357e-05	0.03579
551.106	0.06209	551.106	0.05943	551.106	0.05201	468.474	0.05548		3088.45	9.91062e-07	3079.84	1.2823e-06			699.118	0.00020666	0.00022378	0.00014168	0.00015172	0.00012186	8.526e-05	8.698e-05	-1.238e-05	8.828e-05	-1.47e-05	-5.912e-05	-3.6e-06	2.50636e-05	2.68818e-05	2.80818e-05	2.36636e-05	4.60397e-05	0.03579
553.514	0.06212	553.514	0.05941	553.514	0.052	470.26	0.05532		3091.36	2.56383e-06	3080.75	3.6516e-07			701.484	0.00018898	0.00021424	0.00014008	0.00013952	0.00011754	8.344e-05	6.682e-05	-1.39e-05	6.588e-05	-2.062e-05	-5.722e-05	1.6e-06	2.08636e-05	1.92818e-05	2.99364e-05	2.32636e-05	5.7602e-05	0.03579
555.92	0.06214	555.92	0.05946	555.92	0.05207	472.046	0.05553		3091.62	9.36207e-08	3082.34	1.03252e-06			703.85	0.0001876	0.00021698	0.00013474	0.00013758	0.00011746	8.384e-05	5.888e-05	-5.22e-06	7.53e-05	-8.38e-06	-3.92e-05	2.9e-06	2.38182e-05	2.25545e-05	3.45273e-05	2.47455e-05	6.84032e-05	0.0358
558.327	0.06217	558.327	0.05952	558.327	0.05214	473.831	0.05543		3091.64	5.99895e-07	3082.4	2.95947e-06			706.216	0.0001715	0.00020888	0.0001365	0.00012868	0.00011638	8.322e-05	5.786e-05	-1.7e-06	6.948e-05	-1.344e-05	-4.866e-05	-1.136e-05	2.21455e-05	1.93091e-05	3.55e-05	2.36e-05	8.43647e-05	0.0358
560.732	0.06219	560.732	0.05966	560.732	0.0523	475.616	0.05559		3093.97	1.95329e-06	3082.94	4.17899e-06			708.58	0.0001659	0.00020326	0.0001227	0.0001202	0.0001237	7.7e-05	4.722e-05	-1.84e-06	6.6e-05	-1.622e-05	-3.19e-05	-2.166e-05	2.49091e-05	1.31727e-05	3.46455e-05	2.42909e-05	9.68259e-05	0.03579
563.137	0.06217	563.137	0.05972	563.137	0.05234	477.401	0.05578		3093.98	8.53965e-06	3084.61	5.71226e-06			710.944	0.00014926	0.00020102	0.00012456	0.00012558	0.00012508	8.49e-05	5.288e-05	6.66e-06	5.54e-05	-9.82e-06	-3.324e-05	-1.2e-05	2.48636e-05	1.32182e-05	3.37909e-05	2.60091e-05	8.33417e-05	0.0358
565.541	0.06215	565.541	0.05974	565.541	0.05234	479.185	0.05587		3101.96	5.23906e-06	3094	5.77551e-06			713.307	0.00011094	0.00017906	0.0001067	0.00012122	0.00011672	6.706e-05	5.876e-05	1.36e-06	5.302e-05	-1.924e-05	-3.246e-05	-1.848e-05	1.49182e-05	1.77273e-05	3.30091e-05	2.47909e-05	7.3823e-05	0.03579
567.945	0.06209	567.945	0.05983	567.945	0.05241	480.969	0.05639		3105.03	5.11637e-06	3094.61	2.26532e-06			715.67	9.604e-05	0.00016308	0.00010118	0.00012348	0.00010324	7.22e-05	5.78e-05	3.68e-06	6.86e-05	-2.032e-05	-3.642e-05	-1.954e-05	1.59182e-05	9.36364e-06	3.21727e-05	2.31273e-05	4.49919e-05	0.03579
570.348	0.06209	570.348	0.05974	570.348	0.05231	482.752	0.05658		3105.35	5.38824e-06	3095.23	5.41567e-06			718.032	6.758e-05	0.00013516	7.346e-05	0.00010338	7.52e-05	5.672e-05	3.81e-05	9.6e-07	5.89e-05	-2.692e-05	-3.854e-05	-2.922e-05	1.60818e-05	1.36273e-05	2.93909e-05	2.39273e-05	4.33449e-05	0.03578
572.75	0.06204	572.75	0.05975	572.75	0.0523	484.535	0.05687		3105.4	4.64914e-06	3095.85	5.3542e-06			720.393	5.974e-05	0.00012996	7.456e-05	9.812e-05	6.608e-05	5.418e-05	3.538e-05	9.32e-06	5.834e-05	-2.03e-05	-4.924e-05	-2.54e-05	1.80273e-05	1.58818e-05	2.73091e-05	2.03364e-05	1.91921e-05	0.03578
575.151	0.06203	575.151	0.05968	575.151	0.05223	486.318	0.05727		3106.45	3.73682e-06	3096.1	1.50778e-05			722.754	3.088e-05	0.00010716	4.966e-05	8.658e-05	4.44e-05	3.262e-05	2.124e-05	-1.68e-06	4.204e-05	-2.782e-05	-6.704e-05	-4.906e-05	2.55182e-05	9.86364e-06	2.87455e-05	1.92364e-05	1.7048e-05	0.03577
577.552	0.062	577.552	0.05962	577.552	0.05215	488.1	0.05751		3106.57	2.36044e-05	3096.78	1.60617e-05			725.114	3.278e-05	9.702e-05	3.918e-05	6.562e-05	3.526e-05	2.716e-05	1.508e-05	-1.02e-05	4.616e-05	-2.296e-05	-6.654e-05	-4.446e-05	2.49182e-05	8.3e-06	3.18909e-05	2.03e-05	-2.59612e-07	0.03576
579.952	0.06203	579.952	0.05959	579.952	0.05214	489.881	0.05761		3118.57	9.17935e-07	3102.68	2.62536e-06			727.473	1.08e-05	8.452e-05	2.59e-05	5.994e-05	4.522e-05	1.434e-05	2.132e-05	-2.32e-06	3.072e-05	-2.388e-05	-5.64e-05	-3.844e-05	2.71727e-05	1.48545e-05	3.67727e-05	2.45091e-05	1.46013e-05	0.03576
582.352	0.06206	582.352	0.05952	582.352	0.05208	491.662	0.05786		3121.12	2.95002e-06	3114.03	1.33693e-06			729.832	1.854e-05	8.532e-05	4.146e-05	5.712e-05	5.198e-05	1.382e-05	3.366e-05	-2.6e-06	3.146e-05	-1.882e-05	-5.476e-05	-2.712e-05	2.68091e-05	1.40909e-05	3.51909e-05	2.42818e-05	2.84895e-05	0.03576
584.751	0.06209	584.751	0.05952	584.751	0.0521	493.443	0.05784		3130.31	1.92171e-07	3118.46	8.4066e-07			732.19	1.732e-05	9.492e-05	3.954e-05	5.666e-05	4.942e-05	2.556e-05	5.012e-05	1.518e-05	4.874e-05	4.74e-06	-3.876e-05	-2.148e-05	3.19e-05	1.51545e-05	3.97909e-05	2.29636e-05	4.51901e-05	0.03578
587.149	0.06211	587.149	0.05959	587.149	0.05218	495.224	0.05786		3130.84	2.26675e-06	3119.42	2.73496e-07			734.548	1.394e-05	0.00010188	4.456e-05	6.086e-05	5.74e-05	2.806e-05	5.13e-05	1.49e-05	6.028e-05	-5.64e-06	-3.722e-05	-1.452e-05	3.34e-05	2.08e-05	3.78818e-05	2.32727e-05	5.60203e-05	0.03578
589.547	0.06211	589.547	0.05958	589.547	0.05217	497.003	0.05763		3135.89	2.99623e-07	3123.37	3.07951e-07			736.904	1.834e-05	0.00013284	7.18e-05	9.114e-05	7.166e-05	4.328e-05	6.93e-05	4.718e-05	7.918e-05	1.958e-05	-2.748e-05	-1.112e-05	3.02818e-05	1.82e-05	3.93545e-05	2.23455e-05	5.4938e-05	0.03578
591.943	0.06215	591.943	0.05957	591.943	0.05218	498.783	0.05742		3136.25	2.77206e-06	3124.7	2.87615e-06			739.261	3.432e-05	0.0001472	8.84e-05	9.832e-05	6.876e-05	4.768e-05	6.046e-05	3.424e-05	7.904e-05	2.766e-05	-3.708e-05	-1.114e-05	3.81182e-05	8.36364e-06	4.06818e-05	2.37364e-05	7.61789e-05	0.03579
594.34	0.06216	594.34	0.05969	594.34	0.05231	500.562	0.05719		3161.8	1.12774e-06	3152.18	9.99002e-07			741.616	4.024e-05	0.00017814	9.406e-05	0.00012458	7.72e-05	5.994e-05	7.57e-05	5.392e-05	9.198e-05	4.926e-05	-2.004e-05	-1.208e-05	3.49545e-05	1.3e-05	3.91091e-05	2.11636e-05	8.23087e-05	0.03578
596.735	0.06221	596.735	0.05968	596.735	0.05232	502.341	0.05699		3161.82	1.94464e-06	3159.77	5.26231e-07			743.971	3.33e-05	0.00016828	0.000113	0.00012814	8.062e-05	4.754e-05	6.23e-05	4.702e-05	7.44e-05	2.838e-05	-3.536e-05	-1.534e-05	3e-05	1.31091e-05	4.30091e-05	1.89545e-05	0.000104065	0.03578
599.13	0.06219	599.13	0.05972	599.13	0.05235	504.119	0.05685		--	--					746.325	6.244e-05	0.00017682	0.00013056	0.00013048	9.494e-05	5.614e-05	6.802e-05	5.95e-05	7.842e-05	3.932e-05	-3.432e-05	-1.402e-05	3.22364e-05	1.67909e-05	4.50273e-05	2.08909e-05	9.37045e-05	0.03578
601.524	0.0622	601.524	0.05967	601.524	0.05231	505.897	0.05659		--	--					748.679	9.04e-05	0.00017212	0.00013082	0.0001295	9.39e-05	6.136e-05	6.836e-05	4.254e-05	7.094e-05	1.872e-05	-3.494e-05	-1.44e-05	2.80636e-05	2.22636e-05	3.79182e-05	2.16636e-05	9.97318e-05	0.03578
603.918	0.06217	603.918	0.05972	603.918	0.05234	507.674	0.05648		--	--					751.031	9.966e-05	0.00017662	0.0001262	0.00011758	9.788e-05	6.158e-05	7.564e-05	5.044e-05	6.426e-05	1.284e-05	-2.902e-05	-3.432e-05	2.92636e-05	1.85727e-05	3.52909e-05	2.61273e-05	8.52958e-05	0.03578
606.311	0.06216	606.311	0.05964	606.311	0.05225	509.451	0.05628		--	--					753.384	0.00011512	0.0001673	0.00013176	0.00011984	9.402e-05	6.394e-05	7.506e-05	5.048e-05	7.368e-05	7.06e-06	-3.304e-05	-2.818e-05	3.21909e-05	1.57182e-05	3.25909e-05	2.28273e-05	7.95087e-05	0.03577
608.703	0.06212	608.703	0.05966	608.703	0.05226	511.228	0.0563		--	--					755.735	0.00011912	0.00016014	0.0001172	0.00011982	9.568e-05	6.378e-05	6.584e-05	4.154e-05	7.186e-05	1.8e-06	-3.116e-05	-3.038e-05	3.06091e-05	1.56182e-05	2.90091e-05	2.35e-05	6.04129e-05	0.03577
611.094	0.06208	611.094	0.05964	611.094	0.05221	513.004	0.05634		--	--					758.086	0.0001218	0.00016794	0.0001278	0.00012508	0.00010476	6.708e-05	7.016e-05	4.038e-05	7.202e-05	2.87e-05	-1.468e-05	-1.98e-05	3.26455e-05	1.64091e-05	1.99545e-05	2.78091e-05	4.22787e-05	0.03576
613.485	0.06207	613.485	0.05963	613.485	0.0522	514.779	0.05623		--	--					760.437	9.826e-05	0.0001532	0.00011366	0.00011544	0.00010478	6.328e-05	6.726e-05	1.576e-05	5.648e-05	2.368e-05	-1.062e-05	-2.584e-05	3.02909e-05	9.14545e-06	1.64727e-05	3.02364e-05	3.60101e-05	0.03575
615.876	0.06204	615.876	0.05965	615.876	0.0522	516.555	0.05615		--	--					762.786	8.68e-05	0.00013886	0.00011014	0.00012058	0.00010174	6.648e-05	6.948e-05	1.05e-05	6.054e-05	2.448e-05	3.8e-06	-7.32e-06	3.70455e-05	1.09909e-05	1.21091e-05	3.10364e-05	2.24777e-05	0.03574
618.265	0.06206	618.265	0.05956	618.265	0.05212	518.329	0.05612		--	--					765.135	6.668e-05	0.00011758	8.95e-05	0.00010644	9.73e-05	5.224e-05	5.216e-05	-1.054e-05	3.464e-05	1.114e-05	-6.38e-06	-1.558e-05	3.57364e-05	1.47545e-05	1.05636e-05	3.46455e-05	2.91848e-05	0.03574
620.654	0.06202	620.654	0.05963	620.654	0.05217	520.104	0.05601		--	--					767.484	7.09e-05	0.0001288	8.944e-05	0.00010696	9.358e-05	4.872e-05	5.962e-05	-8.66e-06	4.374e-05	1.286e-05	8.74e-06	-1.446e-05	4.17e-05	1.30636e-05	1.26455e-05	4.18455e-05	1.13221e-05	0.03574
623.042	0.06204	623.042	0.05956	623.042	0.05211	521.878	0.056		--	--					769.831	7.76e-05	0.00012028	8.15e-05	9.95e-05	7.778e-05	5.91e-05	6.692e-05	-1.114e-05	3.834e-05	-8.06e-06	6.88e-06	-1.244e-05	4.31545e-05	1.04909e-05	4.76364e-06	4.53636e-05	2.05111e-05	0.03574
625.43	0.06201	625.43	0.05957	625.43	0.05211	523.651	0.05599		--	--					772.178	0.00010086	0.0001261	9.376e-05	9.814e-05	8.796e-05	5.142e-05	6.608e-05	4.08e-06	3.45e-05	-9.54e-06	1.208e-05	-7.52e-06	4.91727e-05	9.73636e-06	4.16364e-06	4.60909e-05	5.32935e-06	0.03575
627.817	0.06202	627.817	0.05954	627.817	0.05208	525.424	0.05581		--	--					774.525	0.00013174	0.00016358	0.0001057	0.00011646	9.986e-05	6.146e-05	7.298e-05	1.106e-05	4.842e-05	-5.24e-06	1.512e-05	-7.2e-07	4.96727e-05	8.02727e-06	8.06364e-06	4.94364e-05	1.19278e-05	0.03574
630.203	0.062	630.203	0.05963	630.203	0.05215	527.197	0.05585		--	--					776.871	0.00016776	0.00019194	0.00013234	0.00012136	0.00010218	8.388e-05	8.418e-05	1.012e-05	4.826e-05	-1.12e-05	2.546e-05	-4.8e-06	4.84182e-05	1.54636e-05	1.10909e-06	4.33091e-05	-2.04301e-06	0.03575
632.589	0.062	632.589	0.05947	632.589	0.052	528.969	0.05597		--	--					779.216	0.00020738	0.00021424	0.0001632	0.00015464	0.00011708	0.00010296	0.00010414	3.624e-05	4.54e-05	6.4e-06	2.196e-05	-4.48e-06	4.71455e-05	1.47e-05	-4.04545e-06	4.56364e-05	-8.28988e-08	0.03576
634.974	0.06201	634.974	0.05958	634.974	0.05211	530.741	0.05602		--	--					781.56	0.00022506	0.00022446	0.00015984	0.00014964	0.0001196	8.962e-05	9.562e-05	2.974e-05	4.18e-05	5.14e-06	1.734e-05	-1.94e-05	4.87091e-05	1.40273e-05	-3.66364e-06	4.79818e-05	5.20237e-06	0.03576
637.358	0.06202	637.358	0.05954	637.358	0.05209	532.513	0.05587		--	--					783.904	0.00024588	0.00024022	0.0001743	0.00017064	0.00012036	0.00011056	0.00010154	4.4e-05	4.924e-05	1.716e-05	2.068e-05	-2.208e-05	4.38273e-05	1.69273e-05	2.10909e-06	5.2e-05	1.22757e-05	0.03576
639.741	0.06205	639.741	0.05946	639.741	0.05202	534.284	0.05589		--	--					786.247	0.00025374	0.00023876	0.00018736	0.00015414	0.00012146	0.0001178	8.366e-05	3.628e-05	3.852e-05	1.488e-05	1.526e-05	-3.168e-05	3.98182e-05	1.70727e-05	6.95455e-06	4.32091e-05	2.73385e-05	0.03576
642.124	0.06204	642.124	0.05952	642.124	0.05207	536.054	0.05565		--	--					788.59	0.00027204	0.00024988	0.00019508	0.00017236	0.00013336	0.00011588	8.866e-05	4.952e-05	4.886e-05	2.572e-05	1.12e-05	-2.984e-05	3.74455e-05	2.25182e-05	1.16364e-05	4.96636e-05	1.82995e-05	0.03576
644.507	0.06205	644.507	0.05945	644.507	0.05201	537.825	0.05557		--	--					790.932	0.00026878	0.0002534	0.00018716	0.00016494	0.0001556	0.00012826	8.796e-05	3.504e-05	5.344e-05	2.678e-05	7.32e-06	-3.786e-05	3.40091e-05	1.96545e-05	1.07455e-05	4.68455e-05	2.63885e-05	0.03576
646.888	0.06202	646.888	0.05954	646.888	0.05208	539.594	0.05567		--	--					793.273	0.00026462	0.00027608	0.00020048	0.00017878	0.00015914	0.00012196	9.66e-05	3.998e-05	6.148e-05	1.936e-05	7.06e-06	-3.22e-05	2.86364e-05	2.12455e-05	8.86364e-06	4.30091e-05	1.14084e-05	0.03575
649.269	0.06204	649.269	0.05948	649.269	0.05204	541.364	0.05562		--	--					795.614	0.00027076	0.00029156	0.0001949	0.00017996	0.00016224	0.00013132	0.00010306	3.51e-05	7.802e-05	1.876e-05	1.242e-05	-3.46e-05	3.22182e-05	1.90909e-05	9.59091e-06	3.72636e-05	2.06043e-05	0.03575
651.65	0.06202	651.65	0.05953	651.65	0.05207	543.133	0.05543		--	--					797.954	0.0002795	0.00027574	0.00019212	0.00019198	0.00015224	0.00012162	0.0001005	3.328e-05	6.97e-05	2.138e-05	1.2e-06	-3.352e-05	2.85e-05	1.60182e-05	8.48182e-06	3.78636e-05	7.56876e-06	0.03576
654.029	0.06201	654.029	0.05945	654.029	0.05198	544.901	0.05554		--	--					800.293	0.00028264	0.00028694	0.0001868	0.00018178	0.00015834	0.0001241	0.00010832	3.842e-05	6.874e-05	2.978e-05	1.68e-05	-2.12e-05	3.1e-05	1.1e-05	2.70909e-06	4.29e-05	7.03941e-06	0.03575
656.408	0.062	656.408	0.05948	656.408	0.05201	546.669	0.05555		--	--					802.632	0.00027714	0.0002714	0.00017664	0.00016468	0.0001335	0.00011162	9.916e-05	2.846e-05	5.66e-05	8.94e-06	1.096e-05	-2.036e-05	3.08e-05	6.91818e-06	4.22727e-06	4.34091e-05	-1.25978e-06	0.03576
658.786	0.062	658.786	0.0594	658.786	0.05193	548.437	0.05533		--	--					804.97	0.00028962	0.00026216	0.000159	0.00016628	0.00012952	0.00011206	9.702e-05	4.18e-05	5.2e-05	1.584e-05	1.944e-05	-1.3e-05	3.32e-05	1.18273e-05	9.28182e-06	4.65545e-05	2.15508e-06	0.03577
661.164	0.06203	661.164	0.05941	661.164	0.05196	550.204	0.05535		--	--					807.307	0.00027128	0.00023384	0.00014412	0.0001545	0.00010802	9.494e-05	9.122e-05	2.128e-05	3.334e-05	1.852e-05	-4.76e-06	-3.25e-05	2.65273e-05	8.56364e-06	9.80909e-06	4.51545e-05	1.7431e-05	0.03579
663.541	0.06205	663.541	0.05943	663.541	0.05199	551.971	0.05542		--	--					809.644	0.00025978	0.00024032	0.00013596	0.00013942	0.0001112	0.00010046	9.606e-05	1.732e-05	4.12e-05	-3.4e-07	-6.6e-06	-2.368e-05	2.88545e-05	2.5e-06	1.11727e-05	4.18818e-05	2.53227e-05	0.0358
665.918	0.06209	665.918	0.0593	665.918	0.05188	553.737	0.05508		--	--					811.98	0.0002309	0.00021518	0.00012004	0.00014046	0.0001064	9.796e-05	8.882e-05	3.08e-06	3.264e-05	-9.78e-06	-1.136e-05	-3.192e-05	2.84636e-05	2.80909e-06	7.99091e-06	4.40727e-05	4.69305e-05	0.0358
668.293	0.06208	668.293	0.05935	668.293	0.05193	555.503	0.05532		--	--					814.316	0.00021336	0.0002031	0.00012102	0.00013226	9.02e-05	9.004e-05	8.204e-05	-8.92e-06	2.614e-05	-1.934e-05	-1.072e-05	-3.096e-05	2.99909e-05	-4.98182e-06	3.99091e-06	4.36091e-05	4.14251e-05	0.03581
670.668	0.06212	670.668	0.05933	670.668	0.05192	557.269	0.05557		--	--					816.651	0.00019408	0.00019742	0.0001225	0.00012262	8.664e-05	0.00010678	7.998e-05	-2.008e-05	3.656e-05	-1.588e-05	-4.82e-06	-3.664e-05	2.79455e-05	-5.44545e-06	9.45455e-07	4.22818e-05	5.97557e-05	0.03583
673.043	0.0621	673.043	0.05934	673.043	0.05193	559.034	0.0556		--	--					818.985	0.00017112	0.0001957	0.00011568	0.00011052	9.244e-05	8.882e-05	6.508e-05	-2.238e-05	2.762e-05	-2.402e-05	-1.12e-06	-2.476e-05	2.88182e-05	-8.48182e-06	-2.86364e-06	4.38273e-05	4.96492e-05	0.03584
675.417	0.06213	675.417	0.05931	675.417	0.05191	560.799	0.05563		--	--					821.319	0.00016076	0.00018286	0.00011396	0.00012164	9.56e-05	8.226e-05	6.168e-05	-1.092e-05	2.66e-05	-1.006e-05	1.316e-05	-3.612e-05	2.33182e-05	-8.80909e-06	6e-07	4.99e-05	6.32658e-05	0.03585
677.79	0.06211	677.79	0.05938	677.79	0.05196	562.563	0.05577		--	--					823.652	0.000143	0.00017626	0.0001042	0.00010854	7.834e-05	5.124e-05	4.768e-05	-1.24e-05	2.638e-05	-1.754e-05	1.134e-05	-3.582e-05	1.88545e-05	-9.94545e-06	-3.10909e-06	4.42455e-05	5.42604e-05	0.03586
680.162	0.06212	680.162	0.05934	680.162	0.05193	564.327	0.05581		--	--					825.984	0.00015332	0.00018388	9.078e-05	0.00010986	8.558e-05	5.674e-05	5.026e-05	-5.18e-06	4.498e-05	-2.1e-06	1.272e-05	-2.822e-05	1.89091e-05	-2.91818e-06	-4.81818e-07	4.13e-05	5.88286e-05	0.03587
682.534	0.06212	682.534	0.05938	682.534	0.05197	566.09	0.05609		--	--					828.315	0.00014526	0.00016284	9.048e-05	0.00010614	7.964e-05	2.5e-05	4.952e-05	-1.754e-05	4.18e-05	-1.464e-05	7.6e-06	-3.932e-05	2e-05	-7.60909e-06	-5.01818e-06	3.84455e-05	6.09356e-05	0.03587
684.905	0.06211	684.905	0.05937	684.905	0.05196	567.853	0.0561		--	--					830.647	0.00014484	0.00016146	8.588e-05	0.00010614	6.742e-05	3.298e-05	4.452e-05	-8.12e-06	4.64e-05	-2.34e-05	8.32e-06	-3.454e-05	2.39091e-05	-1.40455e-05	-3.12727e-06	4.29364e-05	5.70332e-05	0.03587
687.275	0.06211	687.275	0.05928	687.275	0.05187	569.616	0.05629		--	--					832.977	0.00013364	0.00014734	8.056e-05	0.00010348	6.858e-05	2.436e-05	4.492e-05	-7.26e-06	5.45e-05	-1.66e-05	2.72e-06	-2.606e-05	3.24636e-05	-1.76727e-05	-7.51818e-06	4.20455e-05	5.74684e-05	0.03586
689.645	0.06207	689.645	0.05938	689.645	0.05194	571.378	0.05624		--	--					835.307	0.0001214	0.00012794	8.38e-05	8.726e-05	7.004e-05	2.798e-05	4.95e-05	-1.242e-05	4.242e-05	-2.216e-05	-1.764e-05	-2.65e-05	3.39364e-05	-1.20545e-05	-1.44818e-05	4.58364e-05	3.36197e-05	0.03585
692.014	0.06207	692.014	0.0593	692.014	0.05187	573.14	0.0564		--	--					837.636	0.0001066	0.00012204	7.458e-05	8.858e-05	6.908e-05	2.718e-05	4.768e-05	-5.94e-06	4.2e-05	-1.004e-05	-2.4e-07	-3.116e-05	3.63455e-05	-1.00545e-05	-1.41455e-05	4.78273e-05	3.52699e-05	0.03584
694.383	0.06204	694.383	0.05937	694.383	0.05192	574.901	0.05603		--	--					839.964	8.078e-05	0.00011054	6.138e-05	8.364e-05	6.356e-05	3.772e-05	4.3e-05	-6.8e-06	2.184e-05	-4.04e-06	-7.94e-06	-2.728e-05	3.98e-05	-7.94545e-06	-1.55273e-05	4.35545e-05	1.78987e-05	0.03583
696.751	0.06205	696.751	0.05924	696.751	0.0518	576.662	0.05612		--	--					842.292	9.724e-05	0.00012528	8.64e-05	9.888e-05	7.224e-05	4.246e-05	5.652e-05	1.25e-05	3.982e-05	4.12e-06	4.48e-06	-2.932e-05	4.39909e-05	-5.98182e-06	-1.34091e-05	4.55182e-05	2.61031e-05	0.03583
699.118	0.06202	699.118	0.05934	699.118	0.05188	578.422	0.05588		--	--					844.619	0.00010576	0.0001296	9.666e-05	8.112e-05	6.764e-05	4.586e-05	7.25e-05	5.86e-06	2.752e-05	-4.36e-06	-6e-07	-3.116e-05	4.08727e-05	-4.04545e-06	-1.13182e-05	4.74545e-05	1.02955e-05	0.03582
701.484	0.06202	701.484	0.05925	701.484	0.05179	580.182	0.05578		--	--					846.946	0.00013708	0.00015898	0.00010416	9.872e-05	6.656e-05	6.482e-05	7.412e-05	2.108e-05	4.526e-05	1.94e-05	1.3e-05	-4.218e-05	4.48545e-05	4.90909e-07	-1.02727e-05	4.83545e-05	1.08139e-05	0.03581
703.85	0.06202	703.85	0.05932	703.85	0.05186	581.942	0.05587		--	--					849.272	0.00015444	0.00017872	0.00011024	0.00010308	7.038e-05	5.874e-05	8.082e-05	9.66e-06	4.456e-05	1.694e-05	2.92e-06	-3.862e-05	4.43e-05	-4.27273e-07	-1.28636e-05	4.92636e-05	7.73139e-06	0.0358
706.216	0.06202	706.216	0.05929	706.216	0.05183	583.701	0.0557		--	--					851.597	0.00019768	0.00020484	0.00012704	0.0001164	7.544e-05	5.198e-05	8.1e-05	1.014e-05	4.812e-05	1.106e-05	8.3e-06	-3.13e-05	4.18818e-05	-5.00909e-06	-1.09364e-05	4.65091e-05	1.11637e-05	0.03579
708.58	0.06204	708.58	0.05924	708.58	0.0518	585.46	0.05572		--	--					853.922	0.00021516	0.00021388	0.00011918	0.0001154	7.848e-05	5.53e-05	8.15e-05	5.46e-06	3.696e-05	1.488e-05	4.44e-06	-1.478e-05	4.57e-05	-1.52727e-06	-9.11818e-06	4.45727e-05	2.05628e-05	0.03578
710.944	0.06202	710.944	0.05926	710.944	0.0518	587.219	0.05566		--	--					856.246	0.00023546	0.00022582	0.0001183	0.00011742	6.66e-05	4.57e-05	6.514e-05	9.92e-06	1.706e-05	8.04e-06	8.1e-06	-1.468e-05	4.12727e-05	-1.72727e-06	-1.00727e-05	4.34909e-05	9.87039e-06	0.03578
713.307	0.06202	713.307	0.05922	713.307	0.05176	588.977	0.05579		--	--					858.569	0.00025748	0.00022598	0.000132	0.0001363	6.982e-05	3.33e-05	6.614e-05	1.008e-05	7.3e-06	1.168e-05	9.12e-06	-4.86e-06	3.66364e-05	2.45455e-06	-8.46364e-06	4.31727e-05	1.24415e-05	0.03577
715.67	0.06198	715.67	0.05926	715.67	0.05178	590.734	0.05586		--	--					860.892	0.00026572	0.00021202	0.00013932	0.00013462	6.832e-05	2.814e-05	4.624e-05	1.692e-05	-9.86e-06	1.68e-06	3.9e-06	-5.52e-06	3.83818e-05	-6.27273e-07	-8.66364e-06	3.56e-05	-1.08334e-05	0.03577
718.032	0.06199	718.032	0.05912	718.032	0.05164	592.491	0.056		--	--					863.214	0.00027254	0.00021078	0.00014944	0.0001278	8.774e-05	5.79e-05	4.732e-05	2.472e-05	-1.9e-06	6.9e-06	1.01e-05	-8.68e-06	3.91e-05	-1.63636e-07	-8.05455e-06	4.06636e-05	-6.12579e-06	0.03577
720.393	0.06195	720.393	0.05922	720.393	0.05173	594.248	0.05598		--	--					865.536	0.00026718	0.00020284	0.00014856	0.00011574	9.166e-05	6.21e-05	3.464e-05	1.228e-05	-8.4e-06	3.32e-06	1.67e-05	-1.974e-05	3.90273e-05	3.11818e-06	-4.61818e-06	4.03545e-05	-2.30103e-05	0.03577
722.754	0.06197	722.754	0.05915	722.754	0.05166	596.005	0.05605		--	--					867.857	0.00026658	0.0002016	0.00014634	0.0001423	0.00010218	6.886e-05	2.452e-05	1.23e-05	5.58e-06	1.618e-05	9.6e-06	-3.056e-05	3.36091e-05	3.77273e-06	-4.72727e-06	4.10364e-05	-1.60146e-05	0.03577
725.114	0.06196	725.114	0.05922	725.114	0.05173	597.76	0.05612		--	--					870.177	0.00025524	0.00020938	0.00014894	0.00013554	0.00012126	8.212e-05	3.28e-05	4.52e-06	9.56e-06	1.694e-05	1.788e-05	-2.218e-05	3.83455e-05	-9.09091e-07	-9.26364e-06	4.18273e-05	-1.8968e-05	0.03576
727.473	0.06197	727.473	0.05912	727.473	0.05164	599.516	0.05615		--	--					872.496	0.00025288	0.00021372	0.00014582	0.00013486	0.0001162	9.118e-05	4.472e-05	2.06e-06	4.56e-06	1.052e-05	2.424e-05	-2.202e-05	3.86727e-05	-9.36364e-07	-1.27818e-05	4.45455e-05	-1.43467e-05	0.03577
729.832	0.06199	729.832	0.05913	729.832	0.05165	601.271	0.05617		--	--					874.815	0.00027608	0.00022348	0.00015004	0.00015146	0.00011434	8.144e-05	5.576e-05	1.464e-05	1.25e-05	2.502e-05	2.71e-05	-1.93e-05	3.52182e-05	1.64545e-06	-8.22727e-06	5.07909e-05	-6.83271e-06	0.03578
732.19	0.06198	732.19	0.05909	732.19	0.05162	603.026	0.05616		--	--					877.134	0.00028046	0.00023	0.00014872	0.0001623	0.00011652	7.366e-05	6.86e-05	2.068e-05	9.62e-06	2.448e-05	2.756e-05	-2.872e-05	3.35364e-05	3.27273e-06	-1.00727e-05	4.97273e-05	-7.77715e-06	0.03579
734.548	0.06203	734.548	0.05915	734.548	0.0517	604.78	0.05631		--	--					879.451	0.00030292	0.00024494	0.00015204	0.00015194	0.00012366	8.29e-05	9.054e-05	2.812e-05	2.434e-05	2.582e-05	4.584e-05	-1.754e-05	3.06182e-05	1.92727e-06	-9.45455e-06	5.84364e-05	1.35882e-05	0.03579
736.904	0.06203	736.904	0.05917	736.904	0.05171	606.534	0.05604		--	--					881.768	0.00030952	0.00023614	0.00014974	0.00014204	0.00010334	6.67e-05	8.31e-05	2.428e-05	2.594e-05	8.1e-06	3.876e-05	-3.504e-05	2.94727e-05	5.36364e-07	-1.70545e-05	5.16545e-05	1.41716e-05	0.03578
739.261	0.06207	739.261	0.05904	739.261	0.05161	608.287	0.05615		--	--					884.085	0.00032054	0.00023474	0.0001575	0.00013266	0.00010404	6.366e-05	8.914e-05	1.874e-05	3.452e-05	1.594e-05	3.628e-05	-3.678e-05	3.45364e-05	1.75455e-06	-1.29636e-05	5.38545e-05	3.36165e-05	0.03577
741.616	0.06205	741.616	0.05911	741.616	0.05167	610.04	0.05611		--	--					886.401	0.00029998	0.00022056	0.000145	0.00010742	8.528e-05	5.53e-05	7.212e-05	-7.2e-06	1.928e-05	-1.54e-06	3.538e-05	-4.406e-05	2.70182e-05	-5.09091e-06	-1.60273e-05	5.25182e-05	2.3916e-05	0.03577
743.971	0.06206	743.971	0.05913	743.971	0.05169	611.793	0.05596		--	--					888.716	0.00029368	0.00019126	0.0001378	9.382e-05	6.448e-05	4.1e-05	5.54e-05	-2.432e-05	1.34e-06	-7.34e-06	2.324e-05	-4.02e-05	2.70727e-05	-5.33636e-06	-1.52091e-05	4.68545e-05	2.92513e-05	0.03578
746.325	0.06204	746.325	0.05917	746.325	0.05172	613.545	0.05605		--	--					891.03	0.00026398	0.00017284	0.00012168	7.344e-05	5.702e-05	3.812e-05	4.416e-05	-4.17e-05	-2.64e-06	-1.504e-05	1.368e-05	-5.364e-05	2.48545e-05	-9.76364e-06	-1.67636e-05	4.78818e-05	1.84109e-05	0.03579
748.679	0.06203	748.679	0.05913	748.679	0.05168	615.297	0.05601		--	--					893.344	0.0002382	0.00015354	8.412e-05	5.32e-05	3.53e-05	2.882e-05	1.622e-05	-5.846e-05	-4.254e-05	-4.522e-05	2.4e-07	-5.958e-05	3.05545e-05	-1.09545e-05	-1.78e-05	4.66545e-05	1.56185e-05	0.0358
751.031	0.06204	751.031	0.05921	751.031	0.05176	617.048	0.05598		--	--					895.658	0.00024882	0.00016544	9.094e-05	6.476e-05	5.676e-05	3.852e-05	1.49e-05	-4.962e-05	-4.364e-05	-3.34e-05	1.08e-05	-5.832e-05	2.93545e-05	-7.3e-06	-1.21727e-05	3.93273e-05	1.93042e-05	0.0358
753.384	0.06203	753.384	0.05926	753.384	0.05181	618.799	0.05605		--	--					897.97	0.00025284	0.00017028	0.0001011	7.242e-05	5.71e-05	3.668e-05	1.122e-05	-3.318e-05	-5.076e-05	-2.526e-05	1.56e-05	-5.244e-05	2.39727e-05	-9.71818e-06	-1.44364e-05	3.22636e-05	1.29171e-05	0.03579
755.735	0.06205	755.735	0.05918	755.735	0.05174	620.549	0.05591		--	--					900.282	0.0002925	0.0002048	0.00011364	7.946e-05	6.984e-05	4.892e-05	1.094e-05	-1.496e-05	-4.544e-05	-1.598e-05	2.426e-05	-3.204e-05	2.84909e-05	-6.75455e-06	-1.86e-05	2.33091e-05	2.34847e-05	0.03579
758.086	0.06203	758.086	0.05926	758.086	0.0518	622.299	0.05598		--	--					902.594	0.00033772	0.0002171	0.00012672	8.816e-05	4.336e-05	1.762e-05	-2.546e-05	-3.238e-05	-7.696e-05	-1.674e-05	1.39e-05	-1.984e-05	3.19909e-05	-7.50909e-06	-2.19455e-05	1.70091e-05	1.33751e-05	0.03578
760.437	0.06206	760.437	0.05914	760.437	0.0517	624.049	0.05592		--	--					904.904	0.00039414	0.0002523	0.00014254	7.746e-05	3.734e-05	1.076e-05	-4.35e-05	-4.568e-05	-7.854e-05	-1.74e-06	2.486e-05	-4.5e-06	3.97455e-05	-3.05455e-06	-1.91636e-05	1.68455e-05	2.87221e-05	0.03577
762.786	0.06204	762.786	0.05922	762.786	0.05177	625.798	0.05596		--	--					907.214	0.00042798	0.00027814	0.00013382	6.682e-05	-4e-06	-1.524e-05	-7.43e-05	-7.47e-05	-0.00010104	-2.484e-05	1.376e-05	-4.4e-07	4.53545e-05	4.80909e-06	-1.48273e-05	1.46364e-05	1.91803e-05	0.03577
765.135	0.06206	765.135	0.05913	765.135	0.05169	627.547	0.05586		--	--					909.524	0.00044862	0.0003212	0.00014594	7.826e-05	-8.08e-06	-1.356e-05	-8.06e-05	-0.00010718	-0.00013738	-2.616e-05	4.8e-07	-8.92e-06	4.60909e-05	8.02727e-06	-1.71182e-05	1.31e-05	2.79019e-05	0.03577
767.484	0.06205	767.484	0.05913	767.484	0.05168	629.296	0.0559		--	--					911.833	0.00046962	0.00038594	0.00020392	0.00012922	2.102e-05	2.384e-05	-3.806e-05	-8.81e-05	-0.00010794	6.48e-06	6.68e-06	-7.7e-06	5.89636e-05	1.82182e-05	-1.44182e-05	1.47818e-05	2.27258e-05	0.03577
769.831	0.06205	769.831	0.05914	769.831	0.0517	631.044	0.05595		--	--					914.141	0.00045902	0.00043754	0.00026044	0.00019192	9.11e-05	9.062e-05	3.07e-05	-5.276e-05	-7.058e-05	3.868e-05	4.054e-05	-1.2e-06	6.22455e-05	2.18182e-05	-1.39455e-05	1.24636e-05	2.60114e-05	0.03577
772.178	0.06207	772.178	0.05915	772.178	0.05172	632.791	0.05593		--	--					916.449	0.00045092	0.00048178	0.000343	0.00028974	0.00019334	0.00018192	0.00013666	1.56e-05	1.2e-06	9.672e-05	6.178e-05	1.61e-05	5.83273e-05	2.49364e-05	-1.23091e-05	1.31818e-05	3.4755e-05	0.03576
774.525	0.06207	774.525	0.05924	774.525	0.0518	634.538	0.05606		--	--					918.756	0.0003912	0.00048886	0.00040272	0.00035296	0.00029322	0.00028094	0.00022852	8.622e-05	6.354e-05	0.00015564	8.668e-05	2.738e-05	5.74e-05	2.95182e-05	-9.38182e-06	7.97273e-06	3.50899e-05	0.03577
776.871	0.06211	776.871	0.05921	776.871	0.0518	636.285	0.0559		--	--					921.062	0.00032932	0.00047364	0.00042602	0.00039166	0.00035254	0.00034136	0.00029772	0.00015404	0.00014898	0.00020158	0.00012034	4.932e-05	6.39455e-05	2.82636e-05	-9.73636e-06	1.68091e-05	5.4021e-05	0.03577
779.216	0.06209	779.216	0.05925	779.216	0.05183	638.032	0.05575		--	--					923.368	0.0002181	0.000394	0.00038622	0.00037474	0.0003697	0.00035344	0.00032022	0.0001703	0.00015414	0.00020454	0.00013728	4.18e-05	6.20364e-05	2.69636e-05	-8.5e-06	1.54455e-05	4.7361e-05	0.03578
781.56	0.06213	781.56	0.05928	781.56	0.05187	639.778	0.05602		--	--					925.673	0.00011212	0.0003125	0.0003218	0.00031466	0.00034516	0.00031366	0.00029448	0.0001454	0.0001394	0.00018086	0.00010972	3.308e-05	6.84273e-05	2.04727e-05	-6.26364e-06	2.41727e-05	6.31768e-05	0.03578
783.904	0.06211	783.904	0.05932	783.904	0.05191	641.523	0.05581		--	--					927.977	1.014e-05	0.00021218	0.00022602	0.00023278	0.0002704	0.00024352	0.00024012	0.00011116	0.00010276	0.00014272	9.432e-05	1.596e-05	6.61091e-05	1.80909e-05	-5.53636e-06	3.04364e-05	5.43067e-05	0.03579
786.247	0.06213	786.247	0.05929	786.247	0.05189	643.268	0.05588		--	--					930.281	-8.292e-05	0.00011368	0.00013134	0.00012948	0.00016368	0.00013122	0.00015524	5.952e-05	5.002e-05	7.374e-05	5.828e-05	-1.85e-05	5.63273e-05	1.10091e-05	-5.13636e-06	2.81364e-05	6.29364e-05	0.0358
788.59	0.06212	788.59	0.05931	788.59	0.0519	645.013	0.05578		--	--					932.584	-0.00013284	2.39e-05	4.11e-05	4.442e-05	7.896e-05	4.686e-05	7.416e-05	9.32e-06	-1.158e-05	9.62e-06	1.04e-05	-2.712e-05	5.34636e-05	6.32727e-06	-2.48182e-06	2.98636e-05	6.24416e-05	0.0358
790.932	0.06214	790.932	0.05926	790.932	0.05187	646.757	0.05578		--	--					934.887	-0.00016764	-3.75e-05	-2.728e-05	-3.718e-05	-4.66e-06	-4.052e-05	-1.22e-05	-5.48e-05	-6.16e-05	-4.344e-05	-3.37e-05	-4.044e-05	4.77182e-05	1.34545e-06	-6.49091e-06	3.21455e-05	6.78738e-05	0.03581
793.273	0.06216	793.273	0.05935	793.273	0.05196	648.501	0.05583		--	--					937.189	-0.00016048	-6.928e-05	-7.224e-05	-7.752e-05	-5.922e-05	-7.09e-05	-3.166e-05	-6.828e-05	-7.722e-05	-5.83e-05	-3.814e-05	-4.834e-05	4.33182e-05	-3.28182e-06	-1.97273e-06	2.74636e-05	7.75017e-05	0.0358
795.614	0.06214	795.614	0.05929	795.614	0.05189	650.245	0.0557		--	--					939.49	-0.00015556	-9.012e-05	-9.682e-05	-0.00010588	-8.416e-05	-9.382e-05	-5.394e-05	-8.726e-05	-8.086e-05	-7.974e-05	-5.25e-05	-4.47e-05	4.02636e-05	-8.47273e-06	-4.38182e-06	2.76364e-05	7.03011e-05	0.0358
797.954	0.06215	797.954	0.05925	797.954	0.05186	651.988	0.05583		--	--					941.791	-0.00012528	-9.02e-05	-9.304e-05	-9.42e-05	-7.54e-05	-8.51e-05	-5.28e-05	-8.534e-05	-7.402e-05	-6.51e-05	-5.78e-05	-2.642e-05	4.01091e-05	-1.08e-05	-2.10909e-06	2.61182e-05	7.53869e-05	0.03579
800.293	0.0621	800.293	0.05935	800.293	0.05194	653.73	0.0557		--	--					944.091	-9.84e-05	-6.806e-05	-6.932e-05	-8.076e-05	-5.704e-05	-7.686e-05	-3.226e-05	-7.434e-05	-4.636e-05	-4.192e-05	-4.72e-05	-3.248e-05	3.45727e-05	-1.39818e-05	-5.22727e-06	3.10182e-05	5.20848e-05	0.03577
802.632	0.0621	802.632	0.05933	802.632	0.05191	655.472	0.05576		--	--					946.39	-7.606e-05	-5.076e-05	-5.062e-05	-6.048e-05	-4.2e-05	-5.8e-05	-1.918e-05	-5.704e-05	-3.66e-05	-2.08e-05	-3.916e-05	-1.928e-05	2.82727e-05	-8.87273e-06	-6.41818e-06	2.87455e-05	5.19129e-05	0.03576
804.97	0.06206	804.97	0.05942	804.97	0.05199	657.214	0.05582		--	--					948.689	-4.846e-05	-9.8e-06	-8e-06	-2.61e-05	-1.664e-05	-3.474e-05	-5.6e-06	-3.69e-05	-7.74e-06	-4.34e-06	-2.9e-05	-5.8e-06	3.18727e-05	-9.3e-06	-3.13636e-06	3.45818e-05	3.11322e-05	0.03576
807.307	0.06206	807.307	0.05931	807.307	0.05187	658.956	0.0557		--	--					950.987	-3.68e-05	1.338e-05	6.98e-06	-3.28e-06	-4.8e-06	-1.096e-05	-3.42e-06	-2.204e-05	-1.208e-05	1.1e-05	-2.344e-05	2.96e-06	2.01364e-05	-4.17273e-06	2.45455e-07	3.14091e-05	2.93714e-05	0.03575
809.644	0.06204	809.644	0.05939	809.644	0.05194	660.697	0.05573		--	--					953.285	-1.654e-05	3.394e-05	1.786e-05	1.382e-05	3.74e-06	9.62e-06	1.182e-05	-1.546e-05	-2.16e-06	2.276e-05	-1.6e-06	2.32e-06	2.09545e-05	5.36364e-06	7.11818e-06	3.35727e-05	1.82947e-05	0.03574
811.98	0.06202	811.98	0.05931	811.98	0.05185	662.437	0.05572		--	--					955.582	-1.244e-05	4.266e-05	1.914e-05	1.55e-05	9.02e-06	3.3e-05	9.98e-06	-1.768e-05	-6.8e-06	1.586e-05	-9.3e-06	1.418e-05	2.35727e-05	7.60909e-06	8.50909e-06	3.3e-05	7.76454e-06	0.03572
814.316	0.06202	814.316	0.05932	814.316	0.05186	664.177	0.0556		--	--					957.878	1.488e-05	6.302e-05	2.032e-05	2.528e-05	2.26e-05	4.676e-05	2.864e-05	-1.506e-05	1.364e-05	1.394e-05	1.22e-06	-3.7e-06	2.68545e-05	9.55455e-06	9.72727e-06	3.49818e-05	1.10212e-05	0.03571
816.651	0.062	816.651	0.05932	816.651	0.05185	665.917	0.05556		--	--					960.174	2.212e-05	5.948e-05	1.17e-05	2.736e-05	2.856e-05	5.292e-05	1.778e-05	1.6e-07	1.282e-05	1.852e-05	-1.02e-06	-2.34e-06	2.99364e-05	1.38273e-05	1.44091e-05	3.77182e-05	6.18661e-07	0.0357
818.985	0.06202	818.985	0.05924	818.985	0.05179	667.657	0.05549		--	--					962.469	3.268e-05	6.514e-05	2.818e-05	2.05e-05	2.354e-05	3.608e-05	2.986e-05	-1.376e-05	2.08e-05	1.952e-05	7.26e-06	-1.45e-05	2.92818e-05	2.04909e-05	1.80091e-05	4.40182e-05	1.23009e-05	0.03569
821.319	0.06199	821.319	0.05932	821.319	0.05184	669.396	0.05545		--	--					964.764	6.9e-05	8.874e-05	5.874e-05	9.8e-06	2.678e-05	4.954e-05	2.63e-05	-9.16e-06	2.34e-05	2.326e-05	-1.38e-06	-3.46e-06	3.20545e-05	2.76636e-05	2.04455e-05	4.65364e-05	-5.77201e-06	0.03568
823.652	0.062	823.652	0.05921	823.652	0.05174	671.134	0.05548		--	--					967.057	7.736e-05	0.00010406	5.88e-05	1.442e-05	1.918e-05	3.804e-05	2.974e-05	-2.186e-05	1.448e-05	2.124e-05	-2.34e-06	-1.698e-05	3.66909e-05	2.73545e-05	1.64545e-05	4.72727e-05	9.39753e-07	0.03569
825.984	0.06198	825.984	0.05929	825.984	0.05181	672.872	0.05551		--	--					969.351	8.712e-05	0.000115	7.462e-05	2.492e-05	2.356e-05	4.206e-05	3.326e-05	-8.26e-06	2.398e-05	3.178e-05	-8.38e-06	-5.44e-06	4.20182e-05	3.57636e-05	1.49545e-05	4.33455e-05	-9.37195e-06	0.03569
828.315	0.062	828.315	0.05923	828.315	0.05176	674.61	0.05539		--	--					971.643	9.148e-05	0.0001163	7.468e-05	2.154e-05	1.196e-05	4.158e-05	3.868e-05	-2.284e-05	2.104e-05	2.376e-05	-5.36e-06	-4.96e-06	4.19182e-05	3.03818e-05	1.25455e-05	4.22273e-05	-1.33993e-06	0.03569
830.647	0.06201	830.647	0.05931	830.647	0.05184	676.347	0.0555		--	--					973.935	0.00010516	0.00012116	7.046e-05	3.198e-05	2.228e-05	5.058e-05	3.614e-05	-3.1e-06	2.646e-05	3.024e-05	-5.44e-06	4.56e-06	3.98818e-05	3.83727e-05	9.1e-06	4.19909e-05	2.6132e-06	0.03567
832.977	0.062	832.977	0.05927	832.977	0.0518	678.084	0.05533		--	--					976.227	8.908e-05	0.00010624	4.842e-05	5.462e-05	3.248e-05	3.526e-05	4.578e-05	-1.512e-05	3.2e-05	3.286e-05	-3.44e-06	4.14e-06	4.23364e-05	3.52364e-05	2.86364e-06	4.81545e-05	-9.50406e-07	0.03566
835.307	0.06201	835.307	0.0592	835.307	0.05174	679.82	0.05553		--	--					978.517	0.00010148	9.578e-05	4.482e-05	4.766e-05	3.872e-05	2.99e-05	3.176e-05	-1.472e-05	2.378e-05	4.176e-05	6.78e-06	3.92e-06	4.75e-05	3.28182e-05	2.03636e-06	4.52727e-05	4.32202e-06	0.03567
837.636	0.06198	837.636	0.05924	837.636	0.05176	681.557	0.05538		--	--					980.807	0.00010616	8.172e-05	4.172e-05	4.528e-05	4.526e-05	3.522e-05	3.246e-05	-2.144e-05	2.842e-05	4.568e-05	6.28e-06	2.906e-05	5.06909e-05	3.55636e-05	3.8e-06	4.77909e-05	-9.22717e-06	0.03568
839.964	0.06202	839.964	0.05915	839.964	0.0517	683.292	0.0555		--	--					983.097	0.00010384	6.24e-05	3.32e-05	4.334e-05	4.576e-05	2.48e-05	3.138e-05	-2.416e-05	2.282e-05	3.926e-05	-1.298e-05	2.728e-05	4.57818e-05	2.83182e-05	3.77273e-06	5.13455e-05	1.06567e-05	0.03569
842.292	0.06202	842.292	0.05922	842.292	0.05176	685.027	0.05558		--	--					985.386	0.00011396	7.366e-05	3.532e-05	3.814e-05	6.072e-05	2.92e-05	3.116e-05	-2.792e-05	3.82e-05	4.198e-05	-1.49e-05	3.292e-05	4.61273e-05	2.91636e-05	4.47273e-06	5.02727e-05	1.24198e-05	0.0357
844.619	0.06207	844.619	0.0591	844.619	0.05167	686.762	0.05552		--	--					987.674	0.00011854	6.902e-05	3.73e-05	2.438e-05	4.51e-05	2.102e-05	1.422e-05	-2.07e-05	3.626e-05	3.318e-05	-4.96e-06	3.618e-05	4.29e-05	2.28636e-05	-1.07273e-06	5.20364e-05	3.68006e-05	0.03571
846.946	0.06209	846.946	0.05923	846.946	0.05181	688.497	0.05547		--	--					989.962	0.00012482	7.008e-05	4.7e-05	3.198e-05	4.922e-05	2.06e-05	2.886e-05	-1.7e-06	5.21e-05	3.218e-05	-3.16e-06	4.33e-05	4.13273e-05	2.10455e-05	5.90909e-07	5.46636e-05	4.31208e-05	0.03572
849.272	0.06211	849.272	0.0592	849.272	0.05179	690.231	0.05548		--	--					992.249	0.0001165	7.844e-05	4.792e-05	2.036e-05	4.844e-05	7.24e-06	2.816e-05	-3.76e-06	4.88e-05	3.196e-05	7.22e-06	2.294e-05	3.70545e-05	1.93182e-05	5.36364e-07	5.37273e-05	5.39035e-05	0.03572
851.597	0.06212	851.597	0.05925	851.597	0.05184	691.964	0.05551		--	--					994.535	0.00011324	8.56e-05	4.964e-05	1.326e-05	3.85e-05	1.472e-05	3.184e-05	8.8e-07	4.616e-05	3.432e-05	1.404e-05	2.296e-05	4.19545e-05	1.31545e-05	2.4e-06	6.01545e-05	6.09805e-05	0.03571
853.922	0.06209	853.922	0.05926	853.922	0.05185	693.698	0.05546		--	--					996.821	9.624e-05	7.446e-05	4.742e-05	1.634e-05	2.72e-05	2.686e-05	4.786e-05	2.036e-05	3.246e-05	4.572e-05	1.414e-05	1.834e-05	4.42e-05	1.61364e-05	5.22727e-06	5.75455e-05	4.68305e-05	0.03571
856.246	0.06209	856.246	0.0593	856.246	0.05188	695.43	0.05544		--	--					999.106	8.014e-05	6.128e-05	2.924e-05	3.64e-06	2.016e-05	1.722e-05	6.564e-05	1.178e-05	2.652e-05	4.672e-05	5.44e-06	1.676e-05	4.76364e-05	1.20727e-05	8.28182e-06	5.24182e-05	4.66877e-05	0.03572
858.569	0.06204	858.569	0.05935	858.569	0.0519	697.163	0.05548		--	--					1001.39	5.888e-05	7.232e-05	2.558e-05	5.98e-06	2.82e-05	2.068e-05	6.838e-05	8.42e-06	4.186e-05	6.308e-05	1.624e-05	2.678e-05	5.19545e-05	1.89e-05	1.22273e-05	4.63545e-05	2.20717e-05	0.03572
860.892	0.06206	860.892	0.05933	860.892	0.0519	698.895	0.05562		--	--					1003.67	5.424e-05	6.272e-05	1.914e-05	7.74e-06	1.738e-05	7.2e-06	6.798e-05	7.46e-06	4.124e-05	5.512e-05	1.98e-05	3.318e-05	4.28455e-05	1.22545e-05	7.24545e-06	5.04455e-05	2.80828e-05	0.03572
863.214	0.06202	863.214	0.05942	863.214	0.05196	700.626	0.05538		--	--					1005.96	5.122e-05	7.47e-05	4.234e-05	1.338e-05	4.436e-05	3.46e-06	6.528e-05	4.04e-06	5e-05	5.642e-05	3.63e-05	4.44e-05	3.90818e-05	1.37091e-05	7.62727e-06	5.35545e-05	1.00046e-05	0.03572
865.536	0.06203	865.536	0.05935	865.536	0.05189	702.357	0.0553		--	--					1008.24	5.146e-05	9.868e-05	4.928e-05	2.46e-05	5.072e-05	-9.4e-07	5.98e-05	-6.48e-06	5.944e-05	4.014e-05	4.062e-05	4.92e-05	3.44455e-05	1.42727e-05	2.58182e-06	4.94091e-05	1.27538e-05	0.03573
867.857	0.06201	867.857	0.05939	867.857	0.05192	704.088	0.05556		--	--					1010.52	7.01e-05	0.00011606	7.352e-05	3.506e-05	5.826e-05	1.82e-06	4.544e-05	-2e-06	6.38e-05	3.27e-05	4.358e-05	4.03e-05	2.88364e-05	1.84273e-05	-1.59091e-06	4.97727e-05	6.99278e-06	0.03573
870.177	0.06201	870.177	0.05934	870.177	0.05188	705.818	0.05549		--	--					1012.8	0.00011078	0.00012884	9.534e-05	3.922e-05	4.762e-05	1.042e-05	5.898e-05	2.6e-06	5.842e-05	1.968e-05	4.136e-05	4.996e-05	2.94364e-05	2.06364e-05	2.29091e-06	5.00273e-05	5.5673e-06	0.03572
872.496	0.06203	872.496	0.05935	872.496	0.05189	707.548	0.05548		--	--					1015.08	0.00013636	0.00014582	0.00010948	4.376e-05	5.544e-05	1.952e-05	4.11e-05	-2.1e-06	4.384e-05	5.56e-06	2.03e-05	4.852e-05	3.01e-05	1.56273e-05	-1.36364e-07	4.85e-05	1.45982e-05	0.03572
874.815	0.06202	874.815	0.05937	874.815	0.05191	709.278	0.05562		--	--					1017.36	0.0001762	0.00016228	0.0001136	5.068e-05	5.802e-05	2.552e-05	6.038e-05	1.5e-05	4.76e-05	4.28e-06	1.538e-05	4.332e-05	3.51e-05	2.22727e-05	-9.09091e-09	5.13818e-05	9.60941e-06	0.03573
877.134	0.06206	877.134	0.05931	877.134	0.05188	711.007	0.05556		--	--					1019.64	0.00020506	0.00015202	0.00011316	4.716e-05	5.03e-05	2.124e-05	5.744e-05	-5.88e-06	3.952e-05	1.134e-05	1.522e-05	4.066e-05	2.83727e-05	2.08e-05	-7.18182e-07	5.34091e-05	3.22667e-05	0.03573
879.451	0.06207	879.451	0.05947	879.451	0.05203	712.736	0.05541		--	--					1021.92	0.00020756	0.00016192	0.00010924	4.844e-05	5.164e-05	3.21e-05	7.182e-05	3e-06	4.156e-05	1.688e-05	1.64e-05	5.556e-05	2.78e-05	2.64364e-05	3.85455e-06	5.71e-05	3.27185e-05	0.03573
881.768	0.0621	881.768	0.05931	881.768	0.05189	714.464	0.05559		--	--					1024.2	0.00020374	0.00014752	9.904e-05	5.144e-05	5.472e-05	2.472e-05	5.598e-05	-2.34e-06	3.94e-05	2.022e-05	2.744e-05	5.434e-05	2.44273e-05	2.20091e-05	3.82727e-06	6.16455e-05	5.20344e-05	0.03573
884.085	0.06209	884.085	0.05942	884.085	0.052	716.192	0.05539		--	--					1026.48	0.00018674	0.00013788	8.954e-05	4.712e-05	4.244e-05	1.996e-05	6.872e-05	8.86e-06	4.774e-05	2.402e-05	3.482e-05	4.94e-05	2.54545e-05	2.11e-05	3.67273e-06	7.24545e-05	4.54562e-05	0.03572
886.401	0.06207	886.401	0.05937	886.401	0.05193	717.919	0.0556		--	--					1028.76	0.0001852	0.00014358	8.13e-05	5.8e-05	3.53e-05	2.432e-05	6.454e-05	2.102e-05	5.294e-05	4.462e-05	4.68e-05	5.1e-05	2.80455e-05	2.81727e-05	4.23636e-06	7.30727e-05	3.29475e-05	0.03571
888.716	0.06202	888.716	0.0594	888.716	0.05194	719.647	0.05562		--	--					1031.03	0.00019464	0.00014382	9.136e-05	5.296e-05	2.802e-05	1.648e-05	5.004e-05	2.85e-05	4.518e-05	4.598e-05	4.284e-05	5.036e-05	2.69636e-05	2.88545e-05	6.59091e-06	7.45818e-05	9.34595e-06	0.03569
891.03	0.06194	891.03	0.05944	891.03	0.05194	721.373	0.05536		--	--					1033.31	0.00021772	0.0001599	0.00010738	7.598e-05	4.09e-05	2.484e-05	5.18e-05	3.44e-05	4.998e-05	6.202e-05	3.99e-05	5.288e-05	3.28273e-05	3.29091e-05	9.59091e-06	7.67727e-05	-2.85469e-05	0.03569
893.344	0.06192	893.344	0.05939	893.344	0.05188	723.099	0.05538		--	--					1035.58	0.00022506	0.00017024	0.00010362	7.722e-05	3.598e-05	2.538e-05	4.374e-05	3.248e-05	4.694e-05	4.22e-05	1.706e-05	3.748e-05	3.51e-05	2.51818e-05	1.35273e-05	7.62545e-05	-4.02768e-05	0.03568
895.658	0.06188	895.658	0.05941	895.658	0.05187	724.825	0.0554		--	--					1037.86	0.0002715	0.00019024	0.00011592	9.28e-05	5.57e-05	4.866e-05	4.46e-05	3.796e-05	5.168e-05	4.254e-05	1.936e-05	4.76e-05	3.71364e-05	3.09091e-05	1.54636e-05	7.92091e-05	-6.04653e-05	0.03569
897.97	0.06193	897.97	0.05932	897.97	0.05182	726.551	0.05527		--	--					1040.13	0.00028268	0.0001934	0.00012768	9.606e-05	5.932e-05	4.792e-05	2.958e-05	2.192e-05	3.92e-05	2.596e-05	7.46e-06	4.18e-05	3.18727e-05	3.11455e-05	1.82818e-05	7.84091e-05	-3.32459e-05	0.03569
900.282	0.062	900.282	0.05946	900.282	0.05199	728.276	0.05527		--	--					1042.41	0.00028018	0.00019338	0.00012256	9.466e-05	7.454e-05	5.284e-05	2.838e-05	2.41e-05	4.724e-05	4.22e-06	-2.82e-06	3.596e-05	2.83091e-05	2.58364e-05	2.28182e-05	8.01273e-05	7.21737e-07	0.03569
902.594	0.06216	902.594	0.05933	902.594	0.05194	730	0.05572		--	--					1044.68	0.00028216	0.0002003	0.0001307	8.874e-05	7.546e-05	6.356e-05	3.712e-05	1.46e-05	5.59e-05	-6e-07	-1.4e-06	2.61e-05	2.73e-05	2.49364e-05	2.54091e-05	7.61636e-05	8.04583e-05	0.0357
904.904	0.06233	904.904	0.05933	904.904	0.05204	731.725	0.05553		--	--					1046.95	0.00027652	0.00018356	0.00012516	8.114e-05	7.668e-05	6.256e-05	4.214e-05	9.36e-06	4.278e-05	8e-07	-1.84e-06	2.24e-05	2.27455e-05	2.13818e-05	2.07909e-05	7.67091e-05	0.000163343	0.03572
907.214	0.06246	907.214	0.05927	907.214	0.05205	733.449	0.05548		--	--					1049.22	0.00026404	0.0001822	0.00012516	8.518e-05	7.168e-05	6.538e-05	5.306e-05	8.2e-06	4.99e-05	1.86e-05	8.52e-06	1.164e-05	2.89364e-05	2.86091e-05	2.15e-05	7.97545e-05	0.000229374	0.03574
909.524	0.06254	909.524	0.05923	909.524	0.05205	735.172	0.05548		--	--					1051.49	0.00024118	0.00016002	0.00011002	5.386e-05	6.506e-05	4.85e-05	5.614e-05	-7.18e-06	5.248e-05	1.752e-05	1.524e-05	2.292e-05	2.62727e-05	2.51091e-05	2.24e-05	6.46727e-05	0.000269322	0.03577
911.833	0.06249	911.833	0.05932	911.833	0.05212	736.895	0.05539		--	--					1053.76	0.0002232	0.00014846	0.00011134	5.49e-05	5.666e-05	4.982e-05	5.534e-05	-6.66e-06	4.882e-05	2.804e-05	2.716e-05	2.926e-05	2.99455e-05	2.43273e-05	2.32818e-05	6.31182e-05	0.000244978	0.03579
914.141	0.06242	914.141	0.05927	914.141	0.05202	738.618	0.05541		--	--					1056.03	0.00020648	0.00012756	8.692e-05	4.988e-05	6.792e-05	4.468e-05	4.788e-05	-1.3e-06	4.558e-05	1.858e-05	3.208e-05	3.422e-05	3.46545e-05	1.81818e-05	1.88091e-05	5.79182e-05	0.00020788	0.03581
916.449	0.06226	916.449	0.05948	916.449	0.05215	740.34	0.05547		--	--					1058.3	0.00019186	0.00012624	8.774e-05	5.184e-05	6.392e-05	3.62e-05	5.09e-05	8.1e-06	7.208e-05	2.25e-05	4.356e-05	4.136e-05	3.26909e-05	2.08636e-05	2.22636e-05	5.79455e-05	0.000132205	0.03583
918.756	0.06216	918.756	0.0594	918.756	0.05202	742.062	0.05545		--	--					1060.57	0.00018056	0.00011798	8.144e-05	5.656e-05	7.252e-05	2.226e-05	5.838e-05	1.174e-05	7.662e-05	2.228e-05	3.842e-05	5.172e-05	3.80818e-05	2.27e-05	2.48727e-05	5.88364e-05	7.98523e-05	0.03584
921.062	0.06204	921.062	0.0595	921.062	0.05205	743.783	0.05537		--	--					1062.84	0.0001668	0.00011672	8.384e-05	5.77e-05	5.734e-05	2.644e-05	5.182e-05	1.878e-05	7.998e-05	2.058e-05	2.508e-05	4.36e-05	3.55909e-05	1.38636e-05	2.13455e-05	5.80091e-05	1.78141e-05	0.03584
923.368	0.06194	923.368	0.05937	923.368	0.05187	745.504	0.05544		--	--					1065.11	0.00018182	0.00013394	0.00010286	6.94e-05	7.084e-05	3.708e-05	7.188e-05	3.558e-05	0.00010772	3.118e-05	2.854e-05	5.648e-05	3.58e-05	1.32e-05	1.96273e-05	6.26182e-05	-2.89763e-05	0.03582
925.673	0.06188	925.673	0.05929	925.673	0.05176	747.225	0.05565		--	--					1067.02	0.00018274	0.00013288	9.75e-05	6.666e-05	4.98e-05	2.916e-05	6.534e-05	2.366e-05	0.00010064	3.084e-05	2.28e-05	5.006e-05	3.08727e-05	1.09636e-05	1.36273e-05	5.38273e-05	-5.8735e-05	0.03581
927.977	0.06183	927.977	0.05919	927.977	0.05163	748.945	0.05549		--	--					1067.37	0.00019606	0.00015054	0.00010104	7.898e-05	5.796e-05	4.248e-05	7.016e-05	3.334e-05	9.134e-05	3.85e-05	2.154e-05	5.432e-05	4.22455e-05	1.41727e-05	1.21455e-05	5.59364e-05	-8.38149e-05	0.03578
930.281	0.06183	930.281	0.05908	930.281	0.05152	750.665	0.0555		--	--					1069.64	0.00019188	0.00015466	0.00011502	6.768e-05	5.45e-05	5.62e-05	6.136e-05	3.734e-05	9.034e-05	3.842e-05	1.45e-05	5.076e-05	4.36727e-05	1.20182e-05	1.89455e-05	4.90273e-05	-8.32182e-05	0.03576
932.584	0.06179	932.584	0.05914	932.584	0.05156	752.384	0.05568		--	--					1071.9	0.00021202	0.00016914	0.00011532	7.474e-05	6.338e-05	5.426e-05	6.888e-05	4.582e-05	8.408e-05	4.506e-05	2.208e-05	5.978e-05	4.41909e-05	8.98182e-06	2.03182e-05	4.39727e-05	-0.00010521	0.03574
934.887	0.0618	934.887	0.05899	934.887	0.05141	754.103	0.05556		--	--					1074.17	0.00022636	0.00016838	0.00010242	6.878e-05	5.924e-05	5.956e-05	7.756e-05	4.854e-05	6.76e-05	5.172e-05	3.56e-05	5.47e-05	4.45455e-05	9.5e-06	2.25182e-05	4.97455e-05	-0.000100413	0.03572
937.189	0.06178	937.189	0.05911	937.189	0.05152	755.822	0.05575		--	--					1076.43	0.00022866	0.00017326	0.00011692	7.406e-05	6.218e-05	5.188e-05	6.514e-05	4.788e-05	6.55e-05	4.258e-05	3.476e-05	6.102e-05	4.86091e-05	1.28273e-05	2.66273e-05	4.92273e-05	-0.000109558	0.0357
939.49	0.0618	939.49	0.05903	939.49	0.05146	757.54	0.05559		--	--					1078.7	0.0002561	0.00017734	0.0001307	6.664e-05	7.246e-05	6.956e-05	7.61e-05	4.066e-05	8.088e-05	5.094e-05	4.756e-05	6.704e-05	4.79182e-05	1.96636e-05	2.96909e-05	4.40273e-05	-9.81369e-05	0.03569
941.791	0.06184	941.791	0.05911	941.791	0.05155	759.257	0.05558		--	--					1080.96	0.00026886	0.00016844	0.0001213	7.194e-05	5.33e-05	6.174e-05	7.946e-05	2.364e-05	7.626e-05	4.114e-05	6.172e-05	7.824e-05	5.04909e-05	1.97273e-05	2.77818e-05	4.82364e-05	-8.17102e-05	0.03567
944.091	0.06187	944.091	0.05912	944.091	0.05158	760.975	0.05548		--	--					1083.22	0.00028022	0.00016444	0.000131	7.244e-05	6.55e-05	7.534e-05	8.634e-05	2.636e-05	9.758e-05	5.346e-05	6.448e-05	7.622e-05	4.74e-05	2.42e-05	2.48364e-05	4.87e-05	-6.4671e-05	0.03567
946.39	0.06194	946.39	0.05906	946.39	0.05155	762.692	0.05536		--	--					1085.48	0.00027334	0.00017238	0.00013876	7.112e-05	5.796e-05	6.524e-05	7.758e-05	2.158e-05	0.00010952	4.854e-05	5.63e-05	8.738e-05	5.25e-05	2.41727e-05	2.37545e-05	4.55727e-05	-3.04148e-05	0.03567
948.689	0.06196	948.689	0.05913	948.689	0.05164	764.408	0.0554		--	--					1087.75	0.0002696	0.0001597	0.00012608	5.546e-05	5.42e-05	7.096e-05	8.672e-05	2.69e-05	0.00011572	6.602e-05	6.092e-05	8.952e-05	5.76273e-05	2.78455e-05	2.54545e-05	4.15818e-05	-2.11878e-05	0.03569
950.987	0.06201	950.987	0.05902	950.987	0.05155	766.124	0.05543		--	--					1090.01	0.00024342	0.00014894	0.00011956	5.014e-05	5.098e-05	6.728e-05	9.458e-05	4.324e-05	0.0001212	8.704e-05	6.17e-05	0.00011004	6.45273e-05	3.60636e-05	3.44273e-05	4.85e-05	4.07802e-06	0.03571
953.285	0.062	953.285	0.05915	953.285	0.05168	767.84	0.05545		--	--					1092.27	0.00021296	0.00014178	0.00010654	3.624e-05	6.51e-05	5.492e-05	8.772e-05	5.272e-05	0.00011974	9.5e-05	4.518e-05	9.318e-05	5.81091e-05	3.27182e-05	3.91091e-05	4.47364e-05	1.5462e-06	0.03573
955.582	0.06202	955.582	0.05908	955.582	0.05162	769.556	0.05543		--	--					1094.53	0.00019986	0.000126	9.294e-05	4.182e-05	6.87e-05	6.006e-05	8.836e-05	6.176e-05	0.00013184	9.658e-05	5.236e-05	0.00011008	6.35091e-05	3.75364e-05	3.65182e-05	5.18727e-05	1.08532e-05	0.03575
957.878	0.06201	957.878	0.05911	957.878	0.05165	771.271	0.0554		--	--					1096.78	0.00017122	0.00010198	6.262e-05	3.43e-05	7.088e-05	6.164e-05	8.124e-05	6.444e-05	0.00013112	0.00010884	5.306e-05	0.00012002	6.28364e-05	3.71455e-05	3.68909e-05	5.37636e-05	7.49992e-06	0.03576
960.174	0.062	960.174	0.05913	960.174	0.05166	772.985	0.05532		--	--					1099.04	0.00016486	0.00010372	6.37e-05	5.592e-05	7.796e-05	7.202e-05	8.074e-05	8.93e-05	0.00014824	0.0001106	6.44e-05	0.00012622	6.57636e-05	4.21727e-05	3.99455e-05	5.56364e-05	7.2288e-09	0.03578
962.469	0.06201	962.469	0.05915	962.469	0.05169	774.699	0.05549		--	--					1101.3	0.0001534	0.00011164	7.446e-05	6.686e-05	8.196e-05	7.52e-05	6.68e-05	0.00010012	0.0001468	0.0001053	7.344e-05	0.00011564	6.59818e-05	4.17727e-05	4.21091e-05	5.11636e-05	6.19171e-06	0.0358
964.764	0.06199	964.764	0.05919	964.764	0.05171	776.413	0.05556		--	--					1103.56	0.00018042	0.00011348	7.88e-05	8.51e-05	7.102e-05	8.534e-05	6.562e-05	0.00011326	0.00015532	0.0001016	9.518e-05	0.0001354	6.26e-05	4.23091e-05	4.34e-05	6.12636e-05	-4.64345e-06	0.03582
967.057	0.06202	967.057	0.05914	967.057	0.05168	778.126	0.05546		--	--					1105.81	0.000205	0.00013494	9.276e-05	0.000103	7.974e-05	9.114e-05	8.014e-05	0.0001241	0.00015358	0.00011366	9.674e-05	0.000141	6.26727e-05	4.17818e-05	4.72636e-05	5.66818e-05	9.85297e-06	0.03584
969.351	0.062	969.351	0.0593	969.351	0.05183	779.839	0.05559		--	--					1108.07	0.0002453	0.0001523	0.00011276	0.00011904	9.668e-05	9.122e-05	8.296e-05	0.00012142	0.00015442	0.00011446	9.934e-05	0.00012378	6.37818e-05	4.22727e-05	5.30545e-05	5.76455e-05	-2.46992e-06	0.03584
971.643	0.06201	971.643	0.05916	971.643	0.0517	781.552	0.05558		--	--					1110.32	0.0002906	0.00017558	0.0001393	0.00012206	0.00011106	9.688e-05	0.00010168	0.0001114	0.00016052	0.00012912	0.00010134	0.00013658	6.82818e-05	5.34727e-05	6.04727e-05	6.02455e-05	6.26869e-06	0.03586
973.935	0.062	973.935	0.05921	973.935	0.05174	783.264	0.05553		--	--					1112.58	0.00033724	0.00018692	0.00013636	0.00012798	0.0001167	9.592e-05	0.00010602	9.76e-05	0.00017134	0.00012498	9.374e-05	0.00012826	6.74455e-05	5.83909e-05	6.43455e-05	6.20273e-05	2.07432e-06	0.03586
976.227	0.062	976.227	0.0592	976.227	0.05174	784.976	0.05568		--	--					1114.83	0.00036632	0.00021348	0.00015718	0.00012806	0.00013488	0.00011966	0.00011132	9.742e-05	0.0001863	0.00013352	0.00010214	0.00012648	7.28182e-05	6.04636e-05	6.08182e-05	6.18818e-05	1.56264e-06	0.03586
978.517	0.06201	978.517	0.05921	978.517	0.05175	786.687	0.05551		--	--					1117.09	0.0003806	0.00022564	0.0001619	0.0001242	0.00013734	0.00013174	0.0001111	9.006e-05	0.00019434	0.0001254	0.00011054	0.00012294	7.26273e-05	7.06273e-05	6.26545e-05	6.34636e-05	5.41621e-06	0.03586
980.807	0.06199	980.807	0.05923	980.807	0.05175	788.398	0.05562		--	--					1119.34	0.00038292	0.00022568	0.00016836	0.000122	0.0001274	0.00013536	0.00011038	8.604e-05	0.00019362	0.00011038	0.0001118	0.00013614	7.50818e-05	7.61909e-05	6.98818e-05	6.5e-05	-5.98833e-06	0.03585
983.097	0.06201	983.097	0.05922	983.097	0.05176	790.108	0.0557		--	--					1121.59	0.0003876	0.00024388	0.00016084	0.00011974	0.00012528	0.00014278	0.0001174	9.76e-05	0.00020034	0.00010868	0.00013802	0.00013218	7.72727e-05	8.24455e-05	7.41727e-05	7.08909e-05	4.71983e-06	0.03584
985.386	0.06199	985.386	0.05924	985.386	0.05176	791.818	0.05568		--	--					1123.84	0.00036096	0.00023002	0.0001508	0.00011458	0.0001199	0.00013684	0.00011478	9.292e-05	0.00018634	0.00011378	0.00012384	0.00012734	7.87818e-05	8.07e-05	7.41e-05	7.23909e-05	-6.40996e-06	0.03583
987.674	0.06201	987.674	0.05919	987.674	0.05172	793.528	0.05564		--	--					1126.09	0.00035852	0.0002222	0.00014466	0.00011324	0.00011624	0.00012258	0.0001238	8.772e-05	0.00018768	0.0001301	0.00011258	0.0001273	8.21e-05	7.98545e-05	7.40273e-05	7.75273e-05	5.04631e-06	0.03582
989.962	0.06201	989.962	0.05926	989.962	0.0518	795.237	0.05596		--	--					1128.34	0.00035424	0.00020402	0.0001418	0.00011092	0.00010938	0.000105	0.00011934	8.46e-05	0.00016878	0.00011984	0.00011788	0.0001195	8.48091e-05	8.37909e-05	6.96364e-05	6.83364e-05	2.68543e-06	0.0358
992.249	0.06202	992.249	0.05923	992.249	0.05177	796.946	0.05575		--	--					1130.59	0.0003711	0.00022272	0.00014566	0.0001232	0.00011694	0.00010184	0.0001252	0.0001016	0.0001678	0.00012134	0.0001245	0.00010482	8.57364e-05	8.86727e-05	7.07364e-05	6.73545e-05	9.15572e-06	0.03579
994.535	0.06204	994.535	0.05924	994.535	0.05179	798.655	0.05593		--	--					1132.84	0.00037622	0.00022548	0.00015346	0.00014332	0.00012826	9.44e-05	0.00011672	0.0001101	0.0001462	0.00012208	0.00011206	0.00010496	8.48091e-05	8.89727e-05	7.08909e-05	6.99818e-05	1.85878e-05	0.03579
996.821	0.06203	996.821	0.05917	996.821	0.05172	800.363	0.05598		--	--					1135.09	0.00040528	0.00024802	0.00017294	0.00015104	0.0001291	9.044e-05	0.00010768	0.0001139	0.00014378	0.00011388	0.00011242	0.0001218	7.57273e-05	8.65727e-05	6.83455e-05	6.9e-05	1.30708e-05	0.03578
999.106	0.06206	999.106	0.05914	999.106	0.0517	802.071	0.0559		--	--					1137.34	0.00044964	0.00028824	0.00019038	0.0001589	0.0001383	0.00010088	0.00010918	0.00012056	0.0001425	9.708e-05	0.00011882	0.00012894	7.81e-05	8.38909e-05	6.36909e-05	6.13818e-05	2.88063e-05	0.03578
1001.39	0.06204	1001.39	0.05916	1001.39	0.05171	803.778	0.05586		--	--					1139.58	0.00048526	0.00031996	0.00020346	0.00016054	0.00014336	8.926e-05	9.466e-05	0.0001074	0.00013354	8.676e-05	0.0001061	0.00011708	7.40182e-05	7.93091e-05	6.16909e-05	6.18818e-05	1.9474e-05	0.03578
1003.67	0.06208	1003.67	0.05912	1003.67	0.05169	805.485	0.05599		--	--					1141.83	0.00053192	0.00034164	0.0002251	0.00015518	0.0001559	8.724e-05	9.806e-05	0.00010292	0.00013786	8.634e-05	9.476e-05	0.00012526	7.58273e-05	7.61727e-05	5.84091e-05	6.75e-05	3.7531e-05	0.03578
1005.96	0.06208	1005.96	0.0591	1005.96	0.05168	807.192	0.05602		--	--					1144.08	0.00057542	0.00035692	0.00023686	0.00016032	0.00015132	7.824e-05	9.472e-05	7.434e-05	0.0001486	6.484e-05	7.764e-05	0.00011814	7.29e-05	6.83273e-05	5.40545e-05	6.38818e-05	4.22729e-05	0.03578
1008.24	0.06213	1008.24	0.05909	1008.24	0.05169	808.898	0.05599		--	--					1146.32	0.00062102	0.00037312	0.00023608	0.00015934	0.00015504	7.968e-05	0.0001061	6.114e-05	0.00013328	4.784e-05	7.438e-05	0.00011542	7.14818e-05	6.29727e-05	4.76364e-05	6.09636e-05	6.32246e-05	0.03579
1010.52	0.06218	1010.52	0.05905	1010.52	0.05168	810.603	0.05597		--	--					1148.57	0.00064088	0.00037624	0.00025262	0.00016802	0.00017272	9.92e-05	0.00010178	5.08e-05	0.00011722	4.654e-05	7.19e-05	0.0001119	7.14818e-05	5.91182e-05	4.45364e-05	5.32091e-05	8.81245e-05	0.0358
1012.8	0.06219	1012.8	0.05906	1012.8	0.0517	812.309	0.05595		--	--					1150.81	0.00064414	0.00037296	0.00024894	0.00017056	0.00016638	0.00010672	9.554e-05	4.672e-05	0.00010956	3.776e-05	5.03e-05	0.00012144	6.40364e-05	5.87545e-05	4.31091e-05	5.35091e-05	9.62666e-05	0.0358
1015.08	0.06224	1015.08	0.0591	1015.08	0.05176	814.014	0.05599		--	--					1153.06	0.000645	0.00037764	0.00024946	0.0001815	0.00016462	0.0001189	9.406e-05	4.57e-05	0.0001052	3.854e-05	4.688e-05	0.00010738	6.98e-05	5.35091e-05	4.04364e-05	5.07727e-05	0.000120387	0.0358
1017.36	0.06223	1017.36	0.05922	1017.36	0.05187	815.718	0.05594		--	--					1155.3	0.00062774	0.00036004	0.0002336	0.00015998	0.00016032	0.0001205	7.596e-05	3.992e-05	8.798e-05	3.034e-05	3.622e-05	8.798e-05	6.83636e-05	4.92273e-05	3.51e-05	5.08182e-05	0.000113807	0.03581
1019.64	0.06225	1019.64	0.05914	1019.64	0.0518	817.422	0.05564		--	--					1157.54	0.00060218	0.00035218	0.00023148	0.0001602	0.00015178	0.00012586	6.564e-05	3.794e-05	8.658e-05	3.198e-05	4.544e-05	7.45e-05	6.86273e-05	4.39364e-05	2.96273e-05	4.71364e-05	0.000126879	0.03582
1021.92	0.06223	1021.92	0.05922	1021.92	0.05187	819.126	0.05582		--	--					1159.78	0.00056992	0.00032732	0.0002002	0.00014712	0.0001338	0.00010974	5.374e-05	3.214e-05	8.518e-05	3.542e-05	3.402e-05	6.02e-05	7.00091e-05	3.79091e-05	2.60545e-05	4.08818e-05	0.000114621	0.03582
1024.2	0.06222	1024.2	0.05919	1024.2	0.05184	820.829	0.05589		--	--					1162.02	0.0005455	0.000312	0.00018022	0.0001272	0.00012082	0.00010456	6.268e-05	1.892e-05	8.01e-05	2.502e-05	4.022e-05	4.128e-05	6.61182e-05	3.93e-05	2.89545e-05	5.11636e-05	0.000110814	0.03582
1026.48	0.06222	1026.48	0.05913	1026.48	0.05178	822.532	0.05576		--	--					1164.26	0.00049814	0.00027948	0.00015288	0.00011178	0.0001142	9.97e-05	4.986e-05	1.172e-05	8.066e-05	2.83e-05	3.768e-05	4.146e-05	6.67727e-05	3.52182e-05	3.00636e-05	4.69909e-05	0.000109516	0.03582
1028.76	0.0622	1028.76	0.05921	1028.76	0.05185	824.235	0.05563		--	--					1166.5	0.0004532	0.00026468	0.00014878	0.00010126	9.814e-05	9.728e-05	4.924e-05	8.14e-06	6.61e-05	3.226e-05	3.264e-05	4.268e-05	6.22727e-05	3.04273e-05	2.87e-05	4.04091e-05	0.00010166	0.03583
1031.03	0.06224	1031.03	0.05906	1031.03	0.05172	825.937	0.05594		--	--					1168.74	0.00042796	0.00024926	0.00013388	9.778e-05	9.896e-05	9.37e-05	5.734e-05	1.504e-05	6.356e-05	4.228e-05	4.314e-05	3.724e-05	6.68273e-05	3.28636e-05	2.55182e-05	3.84455e-05	0.000117973	0.03585
1033.31	0.06222	1033.31	0.05921	1033.31	0.05186	827.639	0.05569		--	--					1170.98	0.00039268	0.00023316	0.00012186	8.484e-05	9.2e-05	7.222e-05	4.732e-05	1.126e-05	5.964e-05	3.474e-05	4.098e-05	4.044e-05	6.07818e-05	3.55091e-05	3.07818e-05	3.67818e-05	0.000111528	0.03584
1035.58	0.06226	1035.58	0.05922	1035.58	0.05188	829.34	0.05569		--	--					1173.22	0.0003729	0.00022826	0.00011882	9.074e-05	9.372e-05	7.94e-05	4.386e-05	2.368e-05	7.162e-05	5.684e-05	4.026e-05	4.86e-05	6.19909e-05	3.90273e-05	2.87909e-05	4.43e-05	0.000127617	0.03585
1037.86	0.06223	1037.86	0.05924	1037.86	0.05189	831.041	0.0558		--	--					1175.46	0.00035152	0.00021938	0.00010958	0.00010024	8.088e-05	7.792e-05	4.164e-05	3.096e-05	6.828e-05	5.71e-05	4.136e-05	4.604e-05	5.87091e-05	3.71e-05	2.68636e-05	4.19545e-05	0.000116888	0.03584
1040.13	0.06222	1040.13	0.05924	1040.13	0.05189	832.742	0.05555		--	--					1177.7	0.00033644	0.00020462	9.834e-05	9.364e-05	6.984e-05	6.822e-05	4.114e-05	2.368e-05	8.036e-05	5.038e-05	3.142e-05	6e-05	5.27727e-05	3.97455e-05	3.59273e-05	4.15727e-05	0.000110055	0.03584
1042.41	0.0622	1042.41	0.05932	1042.41	0.05196	834.442	0.05558		--	--					1179.93	0.00031976	0.0002064	0.0001057	8.772e-05	7.754e-05	7.128e-05	2.744e-05	2.722e-05	0.00010344	3.646e-05	3.082e-05	7.106e-05	5.48273e-05	4.03909e-05	4.21273e-05	4.38818e-05	9.88096e-05	0.03583
1044.68	0.06214	1044.68	0.05932	1044.68	0.05193	836.141	0.05557		--	--					1182.17	0.00031212	0.00019712	9.594e-05	9.464e-05	6.404e-05	6.512e-05	2.85e-05	2.136e-05	0.00010916	3.484e-05	4.862e-05	6.042e-05	5.15091e-05	4.56273e-05	3.93636e-05	3.36273e-05	7.1263e-05	0.03582
1046.95	0.06213	1046.95	0.05928	1046.95	0.05188	837.841	0.05563		--	--					1184.4	0.00029684	0.0001965	0.00010508	9.86e-05	7.172e-05	6.618e-05	2.488e-05	2.708e-05	0.00012064	5.72e-05	6.89e-05	6.444e-05	5.23909e-05	5.14636e-05	3.91545e-05	3.77636e-05	6.46615e-05	0.03582
1049.22	0.06206	1049.22	0.05935	1049.22	0.05192	839.54	0.05544		--	--					1186.64	0.000284	0.00019246	0.00010286	8.528e-05	6.82e-05	7.208e-05	3.012e-05	1.976e-05	0.00013516	6.268e-05	8.254e-05	7.59e-05	5.60182e-05	4.81818e-05	3.99273e-05	3.47e-05	3.18387e-05	0.03582
1051.49	0.06205	1051.49	0.05931	1051.49	0.05187	841.238	0.05551		--	--					1188.87	0.00027364	0.0001952	8.76e-05	8.308e-05	6.792e-05	7.326e-05	2.076e-05	3.208e-05	0.00012952	8.42e-05	0.00010272	6.808e-05	5.86818e-05	5.66636e-05	4.33727e-05	3.16e-05	2.65148e-05	0.03583
1053.76	0.06201	1053.76	0.05938	1053.76	0.05191	842.936	0.05552		--	--					1191.1	0.00026482	0.00017768	7.424e-05	7.286e-05	5.574e-05	7.228e-05	2.762e-05	3.478e-05	0.00013838	0.00011636	0.00011168	6.336e-05	6.31455e-05	5.78636e-05	4.86273e-05	3.48545e-05	3.80733e-06	0.03581
1056.03	0.062	1056.03	0.0593	1056.03	0.05183	844.634	0.05533		--	--					1193.34	0.0002211	0.00015716	6.582e-05	6.354e-05	4.24e-05	8.58e-05	1.728e-05	4.218e-05	0.0001419	0.00012512	0.00010492	7.704e-05	5.42e-05	5.83364e-05	5.04273e-05	3.91909e-05	-1.15647e-06	0.03581
1058.3	0.06201	1058.3	0.05927	1058.3	0.0518	846.332	0.05532		--	--					1195.57	0.00020672	0.00013402	4.482e-05	5.766e-05	3.456e-05	6.85e-05	3.046e-05	5.514e-05	0.00015902	0.0001315	0.00010968	9.248e-05	5.89182e-05	6.15545e-05	5.40636e-05	3.62818e-05	3.73029e-06	0.0358
1060.57	0.062	1060.57	0.05931	1060.57	0.05184	848.029	0.05542		--	--					1197.8	0.0001636	0.0001197	3.634e-05	5.81e-05	2.48e-05	6.088e-05	1.952e-05	5.16e-05	0.00015934	0.00013682	0.00010646	8.982e-05	5.86909e-05	5.97273e-05	5.81091e-05	3.19273e-05	-6.80639e-08	0.0358
1062.84	0.06204	1062.84	0.05925	1062.84	0.0518	849.725	0.05548		--	--					1200.03	0.0001431	0.00010742	4.192e-05	5.816e-05	4.246e-05	7.052e-05	3.604e-05	6.72e-05	0.00019254	0.00014472	0.000119	9.686e-05	6.14182e-05	6.17182e-05	6.23273e-05	3.13636e-05	1.89768e-05	0.03579
1065.11	0.06202	1065.11	0.05931	1065.11	0.05185	851.421	0.05554		--	--					1202.26	0.0001107	0.00010818	4.22e-05	6.434e-05	4.58e-05	6.994e-05	4.208e-05	6.36e-05	0.00020398	0.00014832	0.00011378	0.00010758	6.18455e-05	5.95091e-05	5.87091e-05	3.47636e-05	9.62836e-06	0.03577
1067.02	0.06205	1067.02	0.05919	1067.02	0.05175	853.117	0.05562		--	--					1204.49	0.0001117	0.0001092	6.02e-05	6.97e-05	6.984e-05	6.416e-05	5.86e-05	7.77e-05	0.00020046	0.0001463	0.00011536	0.00012644	5.89364e-05	6.66273e-05	5.98727e-05	3.47364e-05	2.56527e-05	0.03577
1067.37	0.06204	1067.37	0.05932	1067.37	0.05187	854.813	0.05559		--	--					1206.72	0.0001186	0.00013308	8.662e-05	8.9e-05	9.538e-05	9.002e-05	6.25e-05	9.648e-05	0.00020906	0.00013384	0.00012512	0.00013692	6.23818e-05	6.28273e-05	6.10364e-05	4.19727e-05	1.97408e-05	0.03577
1069.64	0.06205	1069.64	0.05928	1069.64	0.05184	856.508	0.05573		--	--					1208.95	0.00016576	0.00016416	0.0001078	9.256e-05	0.00010474	9.782e-05	7.004e-05	0.00010418	0.0002	0.00011514	0.0001252	0.00014116	5.95364e-05	5.63545e-05	6.40727e-05	4.38091e-05	2.35444e-05	0.03577
1071.9	0.06206	1071.9	0.05931	1071.9	0.05187	858.202	0.05587		--	--					1211.18	0.00022972	0.00021594	0.00013746	0.00011874	0.0001187	0.00011824	8.618e-05	0.0001024	0.00019542	0.0001189	0.0001296	0.00016768	5.79818e-05	5.85545e-05	6.94091e-05	4.52636e-05	2.81685e-05	0.03576
1074.17	0.06204	1074.17	0.05928	1074.17	0.05183	859.896	0.05577		--	--					1213.41	0.0003149	0.00026134	0.00017292	0.00014702	0.00012694	0.000125	9.08e-05	9.344e-05	0.00017192	8.598e-05	0.00012002	0.00014848	5.61636e-05	4.96455e-05	6.54545e-05	5.01727e-05	2.08102e-05	0.03576
1076.43	0.06208	1076.43	0.05928	1076.43	0.05185	861.59	0.05578		--	--					1215.63	0.00039388	0.00032386	0.0001924	0.000166	0.00014656	0.00015192	0.00010748	7.764e-05	0.00017448	9.206e-05	0.00011566	0.00013742	6.01273e-05	5.57273e-05	6.28545e-05	5.19364e-05	3.91959e-05	0.03578
1078.7	0.06206	1078.7	0.05938	1078.7	0.05194	863.284	0.05599		--	--					1217.86	0.00046504	0.00035038	0.0002251	0.0001911	0.0001512	0.00016762	0.00010806	6.922e-05	0.00016156	0.00010184	0.00011606	0.00012434	6.26455e-05	5.13727e-05	6.34636e-05	4.96727e-05	3.20581e-05	0.03579
1080.96	0.0621	1080.96	0.05926	1080.96	0.05185	864.977	0.0559		--	--					1220.08	0.00051906	0.0003617	0.00023388	0.00019522	0.00016384	0.00016164	9.962e-05	7.144e-05	0.00015666	9.894e-05	0.00010296	0.00012102	6.02091e-05	4.76091e-05	5.73909e-05	4.98455e-05	5.16185e-05	0.03581
1083.22	0.06211	1083.22	0.05941	1083.22	0.052	866.669	0.05577		--	--					1222.19	0.00055222	0.00036006	0.00023098	0.00020264	0.00017072	0.00016022	8.836e-05	8.846e-05	0.00016578	8.534e-05	9.834e-05	9.946e-05	5.34727e-05	4.60273e-05	5.16818e-05	5.31727e-05	5.28324e-05	0.03581
1085.48	0.06212	1085.48	0.05929	1085.48	0.05189	868.361	0.05595		--	--					1224.53	0.00051948	0.00033352	0.00021182	0.0001843	0.00016434	0.0001497	6.834e-05	8.954e-05	0.00015962	9.512e-05	8.474e-05	0.00010958	5.47e-05	4.42727e-05	5.39818e-05	5.36182e-05	5.86472e-05	0.03582
1087.75	0.06213	1087.75	0.05931	1087.75	0.0519	870.053	0.05586		--	--					1226.76	0.00050988	0.00031254	0.0002105	0.00017396	0.00014818	0.00013694	6.274e-05	9.338e-05	0.0001625	8.618e-05	8.312e-05	8.994e-05	5.63364e-05	4.48455e-05	5.49727e-05	5.64273e-05	6.34985e-05	0.03584
1090.01	0.06209	1090.01	0.05933	1090.01	0.05191	871.745	0.05586		--	--					1228.98	0.00045832	0.0002871	0.00018038	0.0001426	0.00013674	0.00012534	5.764e-05	7.334e-05	0.00014524	7.88e-05	7.018e-05	7.464e-05	5.24545e-05	3.90091e-05	5.22818e-05	5.10091e-05	4.73777e-05	0.03585
1092.27	0.06211	1092.27	0.05924	1092.27	0.05183	873.436	0.05606		--	--					1231.2	0.00041284	0.0002627	0.00016264	0.00013712	0.00012866	0.00013096	6.94e-05	6.526e-05	0.00014718	8.992e-05	7.61e-05	8.154e-05	5.04273e-05	3.86545e-05	5.41545e-05	5.47091e-05	5.55417e-05	0.03587
1094.53	0.06208	1094.53	0.0593	1094.53	0.05187	875.126	0.05606		--	--					1233.43	0.00036052	0.00024838	0.00016424	0.00012042	0.00011882	0.00011862	8.284e-05	5.392e-05	0.00014316	0.00010036	7.35e-05	8.118e-05	5.40091e-05	4.02455e-05	4.88818e-05	5.39727e-05	3.89416e-05	0.03587
1096.78	0.0621	1096.78	0.05915	1096.78	0.05174	876.817	0.05599		--	--					1235.65	0.00033196	0.0002365	0.0001574	0.00011862	0.00012524	0.00013232	9.188e-05	5.908e-05	0.00014076	9.554e-05	7.948e-05	7.254e-05	5.36727e-05	3.77909e-05	4.77545e-05	5.36909e-05	5.16609e-05	0.03588
1099.04	0.06211	1099.04	0.05925	1099.04	0.05184	878.506	0.05602		--	--					1237.87	0.00031248	0.00024294	0.00015238	0.0001223	0.00013672	0.00013896	0.00010562	7.232e-05	0.00015192	8.978e-05	9.124e-05	8.718e-05	5.09091e-05	4.55727e-05	5.23182e-05	5.36273e-05	5.38479e-05	0.03589
1101.3	0.06214	1101.3	0.05915	1101.3	0.05176	880.196	0.05608		--	--					1240.09	0.00030914	0.00025068	0.0001441	0.00011426	0.0001241	0.00012334	0.0001028	7.23e-05	0.00015526	6.762e-05	8.12e-05	8.546e-05	4.06636e-05	3.39091e-05	5.19818e-05	5.04273e-05	7.15553e-05	0.03589
1103.56	0.06221	1103.56	0.05914	1103.56	0.05179	881.885	0.05615		--	--					1242.31	0.0003238	0.0002661	0.00015726	0.00013152	0.0001426	0.00013078	0.00011092	7.696e-05	0.00015706	5.17e-05	8.884e-05	8.52e-05	4.71182e-05	3.70636e-05	5.37273e-05	4.83727e-05	0.000104818	0.0359
1105.81	0.06225	1105.81	0.05914	1105.81	0.0518	883.574	0.05617		--	--					1244.53	0.00034944	0.00026622	0.000165	0.0001472	0.00014738	0.0001385	0.00010724	6.96e-05	0.00014466	5.34e-05	8.37e-05	9.4e-05	5.02273e-05	3.40818e-05	5.47909e-05	5.19909e-05	0.00012389	0.0359
1108.07	0.06233	1108.07	0.05915	1108.07	0.05185	885.262	0.05612		--	--					1246.75	0.00039846	0.0002776	0.00017592	0.00015602	0.00014724	0.00013726	0.00011256	6.916e-05	0.0001391	4.788e-05	7.714e-05	9.128e-05	5.35e-05	3.85091e-05	6.14455e-05	5.02727e-05	0.000162521	0.03591
1110.32	0.06233	1110.32	0.05924	1110.32	0.05194	886.95	0.0561		--	--					1248.96	0.00043678	0.00029254	0.00018852	0.00018062	0.00015302	0.00015996	0.0001179	7.892e-05	0.0001279	5.488e-05	6.946e-05	7.758e-05	5.83091e-05	3.99909e-05	5.78818e-05	5.19909e-05	0.000162971	0.03593
1112.58	0.06234	1112.58	0.05923	1112.58	0.05194	888.637	0.05614		--	--					1251.18	0.00047652	0.00031092	0.00019662	0.00018874	0.00016634	0.00018022	0.0001208	7.828e-05	0.0001243	5.554e-05	6.352e-05	7.766e-05	5.12455e-05	3.96091e-05	5.33636e-05	5.36636e-05	0.000171528	0.03596
1114.83	0.06232	1114.83	0.0593	1114.83	0.052	890.325	0.0561		--	--					1253.4	0.0005247	0.00034038	0.00020622	0.00019266	0.00015778	0.0001847	0.00012416	8.058e-05	0.00012808	7.598e-05	5.844e-05	6.3e-05	5.28545e-05	4.33909e-05	5.30182e-05	5.95545e-05	0.000160811	0.03598
1117.09	0.06229	1117.09	0.05934	1117.09	0.05203	892.011	0.0563		--	--					1255.61	0.00055782	0.00036538	0.00020372	0.0001888	0.00016374	0.00018578	0.00012232	7.42e-05	0.00011356	7.452e-05	5.442e-05	4.78e-05	5.25182e-05	4.34e-05	5.34455e-05	5.35e-05	0.000145181	0.03601
1119.34	0.06229	1119.34	0.05931	1119.34	0.052	893.698	0.05632		--	--					1257.83	0.00059616	0.00038052	0.00020796	0.00018012	0.00015932	0.00019866	0.00012256	7.264e-05	0.00011846	8.106e-05	6.39e-05	3.672e-05	5.19545e-05	4.5e-05	6.36364e-05	5.36e-05	0.000145524	0.03604
1121.59	0.06225	1121.59	0.05935	1121.59	0.05202	895.383	0.05627		--	--					1260.04	0.00061508	0.00040098	0.00021608	0.0001697	0.00015356	0.00018832	0.00011184	5.278e-05	0.00011758	7.434e-05	6.344e-05	4.222e-05	5.20273e-05	4.63364e-05	5.90182e-05	4.98273e-05	0.000126821	0.03605
1123.84	0.06229	1123.84	0.05928	1123.84	0.05196	897.069	0.05633		--	--					1262.26	0.00063436	0.00040828	0.00021132	0.00016268	0.0001474	0.00017566	9.896e-05	3.514e-05	0.00011326	6.648e-05	5.662e-05	3.968e-05	5.30273e-05	4.12818e-05	5.43727e-05	5.23909e-05	0.000143524	0.03606
1126.09	0.06228	1126.09	0.05935	1126.09	0.05203	898.754	0.05622		--	--					1264.47	0.00064112	0.00039744	0.00020668	0.00017596	0.00015972	0.00017956	9.876e-05	3.252e-05	0.00012218	5.614e-05	5.192e-05	3.152e-05	5.55545e-05	4.77727e-05	5.49182e-05	5.47091e-05	0.000142202	0.03606
1128.34	0.06232	1128.34	0.05919	1128.34	0.05189	900.439	0.05623		--	--					1266.68	0.00063642	0.00038094	0.00020624	0.00017532	0.00014604	0.0001694	9.244e-05	1.958e-05	0.00012666	3.92e-05	5.828e-05	1.828e-05	5.00727e-05	4.43545e-05	5.19182e-05	5.89364e-05	0.000161248	0.03607
1130.59	0.06234	1130.59	0.05927	1130.59	0.05198	902.123	0.05616		--	--					1268.9	0.00061128	0.00037368	0.00020686	0.00017958	0.00015512	0.00015594	9.872e-05	1.5e-05	0.0001313	4.022e-05	4.81e-05	2.23e-05	5.08545e-05	4.53636e-05	5.42545e-05	5.57727e-05	0.000170426	0.03608
1132.84	0.06235	1132.84	0.05927	1132.84	0.05199	903.807	0.0562		--	--					1271.11	0.00059756	0.0003534	0.00019412	0.00018028	0.0001584	0.00014462	8.7e-05	3.002e-05	0.00014124	5.224e-05	5.618e-05	2.428e-05	5e-05	4.28364e-05	4.94182e-05	5.27e-05	0.000176303	0.03609
1135.09	0.06241	1135.09	0.05928	1135.09	0.05203	905.491	0.05625		--	--					1273.32	0.00058442	0.00033316	0.00019706	0.00019436	0.0001588	0.00014034	9.014e-05	3.346e-05	0.0001312	6.392e-05	5.102e-05	1.664e-05	4.67091e-05	3.95909e-05	5.29545e-05	5.16182e-05	0.00020559	0.03608
1137.34	0.06243	1137.34	0.05928	1137.34	0.05204	907.174	0.05631		--	--					1275.53	0.00057102	0.00033232	0.0002152	0.0001795	0.00015212	0.0001349	9.8e-05	3.536e-05	0.00012344	7.566e-05	5.538e-05	3.434e-05	4.90364e-05	3.18818e-05	5.93e-05	5.06091e-05	0.00021331	0.03607
1139.58	0.06248	1139.58	0.05924	1139.58	0.05202	908.857	0.05644		--	--					1277.74	0.0005503	0.00031962	0.0002031	0.00017012	0.00015862	0.00013058	9.078e-05	4.172e-05	0.00011374	7.11e-05	4.254e-05	3.044e-05	5.18e-05	2.63364e-05	5.41727e-05	4.62727e-05	0.000240126	0.03605
1141.83	0.06246	1141.83	0.05942	1141.83	0.0522	910.539	0.05667		--	--					1279.95	0.00055912	0.00032634	0.00019234	0.00017602	0.00014632	0.00012544	8.27e-05	5.11e-05	0.000113	6.142e-05	5.034e-05	3.91e-05	5.27636e-05	2.26182e-05	5.45091e-05	5.10364e-05	0.000230513	0.03603
1144.08	0.06245	1144.08	0.05939	1144.08	0.05216	912.221	0.05686		--	--					1282.16	0.0005632	0.00032604	0.0001924	0.0001726	0.00013058	0.0001268	8.102e-05	3.068e-05	0.00011024	5.554e-05	4.35e-05	2.496e-05	4.76818e-05	1.91545e-05	4.78364e-05	5.05727e-05	0.000225445	0.03601
1146.32	0.06242	1146.32	0.05951	1146.32	0.05227	913.903	0.05726		--	--					1284.37	0.00055978	0.0003402	0.00018488	0.00016958	0.00012722	0.00012452	8.17e-05	3.856e-05	0.00011778	5.194e-05	5.486e-05	2.498e-05	4.81909e-05	1.94455e-05	4.76364e-05	5.29455e-05	0.000210848	0.03599
1148.57	0.06236	1148.57	0.05954	1148.57	0.05227	915.584	0.05754		--	--					1286.58	0.00055608	0.00034212	0.00017514	0.00017834	0.00012764	0.00012404	7.22e-05	5.028e-05	0.00011516	4.818e-05	6.012e-05	1.288e-05	4.60727e-05	1.8e-05	5.29727e-05	5.08455e-05	0.000181948	0.03597
1150.81	0.06234	1150.81	0.05955	1150.81	0.05226	917.265	0.05769		--	--					1288.78	0.00057006	0.00034956	0.00017082	0.00018448	0.00012538	0.00013684	7.392e-05	4.11e-05	0.00010756	4.134e-05	5.406e-05	2.14e-05	4.70273e-05	1.5e-05	5.13e-05	4.62545e-05	0.000169114	0.03596
1153.06	0.06226	1153.06	0.05964	1153.06	0.05231	918.945	0.05767		--	--					1290.99	0.0005757	0.00036068	0.0001822	0.00020432	0.00014084	0.00014336	8.138e-05	4.97e-05	0.00012372	5.63e-05	5.784e-05	3.578e-05	4.52182e-05	1.74364e-05	5.68818e-05	4.16455e-05	0.000128548	0.03594
1155.3	0.06223	1155.3	0.05955	1155.3	0.0522	920.625	0.05746		--	--					1293.2	0.00057672	0.0003669	0.0001905	0.00019894	0.00014292	0.00013046	6.934e-05	5.254e-05	0.00010398	5.114e-05	5.704e-05	3.738e-05	4.47455e-05	1.47545e-05	4.91727e-05	4.64364e-05	0.000113058	0.03592
1157.54	0.06216	1157.54	0.05968	1157.54	0.05229	922.305	0.05726		--	--					1295.4	0.0005961	0.00038328	0.00020884	0.0001995	0.00016084	0.00014938	8.504e-05	5.296e-05	0.00010766	6.128e-05	5.92e-05	4.782e-05	4.8e-05	1.85091e-05	5.24455e-05	5.22e-05	8.08364e-05	0.0359
1159.78	0.06212	1159.78	0.05961	1159.78	0.0522	923.984	0.05674		--	--					1297.61	0.0006188	0.00040654	0.00021174	0.0002084	0.00017892	0.00015236	8.864e-05	5.492e-05	0.00011658	5.638e-05	6.758e-05	6.02e-05	4.60364e-05	1.78909e-05	4.68091e-05	4.63091e-05	5.94222e-05	0.03589
1162.02	0.06209	1162.02	0.05958	1162.02	0.05216	925.663	0.0561		--	--					1299.81	0.00064258	0.00043628	0.00022676	0.0002211	0.00017848	0.00014474	8.944e-05	5.96e-05	0.00011782	6.542e-05	8.29e-05	7.312e-05	4.88e-05	2.64545e-05	4.40545e-05	4.51e-05	4.54326e-05	0.03587
1164.26	0.06204	1164.26	0.05962	1164.26	0.05217	927.342	0.05593		--	--					1302.02	0.00067934	0.0004586	0.00025204	0.00023588	0.00019192	0.00015494	8.792e-05	5.558e-05	0.00011612	6.32e-05	9.232e-05	6.184e-05	4.68e-05	2.93455e-05	4.29455e-05	4.82818e-05	1.79868e-05	0.03586
1166.5	0.06204	1166.5	0.05954	1166.5	0.05209	929.02	0.05544		--	--					1304.22	0.00071208	0.0004624	0.00026048	0.00024156	0.00019202	0.0001657	9.08e-05	4.154e-05	0.00011204	5.43e-05	8.22e-05	7.07e-05	4.66364e-05	3.31e-05	4.09364e-05	5.05636e-05	1.7897e-05	0.03585
1168.74	0.062	1168.74	0.05954	1168.74	0.05207	930.698	0.05511		--	--					1306.42	0.00076318	0.0004827	0.0002755	0.00025588	0.00019684	0.0001572	7.046e-05	4.042e-05	0.00010098	4.448e-05	8.54e-05	5.698e-05	5.04636e-05	3.27273e-05	4.30273e-05	4.88182e-05	-2.12036e-06	0.03585
1170.98	0.06202	1170.98	0.05944	1170.98	0.05199	932.375	0.05489		--	--					1308.62	0.00079282	0.00047798	0.00028782	0.00024574	0.00018138	0.00015452	6.012e-05	-2.34e-06	6.658e-05	3.562e-05	5.432e-05	3.528e-05	4.85091e-05	2.57e-05	3.85182e-05	4.68455e-05	1.01202e-05	0.03587
1173.22	0.06202	1173.22	0.0595	1173.22	0.05204	934.052	0.05456		--	--					1310.82	0.00083498	0.00048492	0.00029654	0.00022856	0.00017746	0.00013556	5.586e-05	-1.01e-05	5.194e-05	1.928e-05	4.562e-05	6.72e-06	4.77727e-05	2.82636e-05	3.27455e-05	4.36455e-05	1.09559e-05	0.03587
1175.46	0.06203	1175.46	0.05945	1175.46	0.05199	935.729	0.05453		--	--					1313.03	0.00085258	0.00049284	0.0002973	0.00021018	0.00017712	0.00012642	4.994e-05	-2.02e-05	3.994e-05	1.864e-05	2.918e-05	3.46e-06	5.18545e-05	2.67727e-05	3.29636e-05	4.46636e-05	1.54335e-05	0.03588
1177.7	0.06206	1177.7	0.05943	1177.7	0.05199	937.405	0.05468		--	--					1315.23	0.0008586	0.00049866	0.0002829	0.00020138	0.0001811	0.00010786	5.506e-05	-2.204e-05	2.72e-05	6.22e-06	1.742e-05	-1.016e-05	5.38364e-05	2.51273e-05	2.85364e-05	4.74091e-05	2.92444e-05	0.03588
1179.93	0.06205	1179.93	0.0594	1179.93	0.05196	939.081	0.05471		--	--					1317.43	0.0008623	0.0004835	0.00027244	0.00019922	0.00016238	0.00011082	7.218e-05	-2.676e-05	4.648e-05	2.074e-05	1.286e-05	-1.68e-06	5.24364e-05	2.66818e-05	3.18909e-05	5.07091e-05	2.68174e-05	0.03589
1182.17	0.0621	1182.17	0.05932	1182.17	0.0519	940.756	0.05482		--	--					1319.62	0.00086044	0.00046726	0.0002612	0.0001925	0.00014134	9.954e-05	8.118e-05	-1.722e-05	5.234e-05	2.014e-05	2.796e-05	-7.22e-06	4.63182e-05	1.81727e-05	2.79727e-05	3.94545e-05	4.83466e-05	0.03591
1184.4	0.06209	1184.4	0.05937	1184.4	0.05195	942.431	0.05501		--	--					1321.82	0.00083754	0.0004419	0.00025478	0.00021256	0.00013904	0.00012098	8.49e-05	-2.102e-05	6.88e-05	4.008e-05	2.522e-05	3.58e-06	4.8e-05	1.67273e-05	2.93364e-05	4.62364e-05	4.27026e-05	0.03592
1186.64	0.0621	1186.64	0.05936	1186.64	0.05195	944.105	0.05516		--	--					1324.02	0.00082368	0.00043282	0.00024014	0.00021202	0.00012976	0.00012332	8.728e-05	-2.88e-05	6.878e-05	3.302e-05	3.178e-05	1.64e-06	4.59e-05	1.16636e-05	3.16182e-05	4.21182e-05	5.13069e-05	0.03593
1188.87	0.0621	1188.87	0.05933	1188.87	0.05191	945.78	0.05538		--	--					1326.22	0.00082418	0.00042888	0.00023188	0.00021124	0.00012764	0.00013862	7.222e-05	-2.3e-05	7.952e-05	3.996e-05	4.586e-05	2.88e-06	4.57091e-05	6.8e-06	3.50091e-05	4.27273e-05	5.05544e-05	0.03594
1191.1	0.06208	1191.1	0.05932	1191.1	0.05189	947.454	0.05552		--	--					1328.41	0.00081778	0.00043698	0.0002429	0.0002172	0.00014172	0.00014596	6.48e-05	-1.848e-05	7.428e-05	3.616e-05	4.694e-05	1.086e-05	4.54e-05	4.70909e-06	3.29818e-05	3.97364e-05	4.19141e-05	0.03595
[truncated: 621 more rows]

## Sheet: Figure 4
Solvent Dependent EADS of TA Data											Solvent dependent TA of metastable form								Solvent Dependent Stimulated Raman Gain																			Impulsive Raman
[truncated: 1,085 more rows]

## Sheet: Supplementary Figure 13
FSRS Data of 3GM in ACN with 650nm Raman(after baseline correction and bleach filling)
[truncated: 1,056 more rows]

[truncated: 1 more sheets: Supplementary Figure 14]
